# Supplementary material for: A remote sensing approach for exploring the dynamics of jellyfish, relative to the water current
Source: Sci Rep. 2023 Sep 7;13:14769. doi: 10.1038/s41598-023-41655-8 (PMC10485037; doi:10.1038/s41598-023-41655-8)
Supplement: Supplementary file 1 — Supplementary Information. [file 41598_2023_41655_MOESM1_ESM.zip]

Archive with 8 entries (8 files):
- 220719_TagDetFiltered.csv
- __MACOSX/._220719_TagDetFiltered.csv
- Coordinates of TBRs for 17 Feb 2022.docx
- __MACOSX/._Coordinates of TBRs for 17 Feb 2022.docx
- Jelly_22_02_17_tags.csv
- __MACOSX/._Jelly_22_02_17_tags.csv
- Meta_220719_jellyfish.docx
- __MACOSX/._Meta_220719_jellyfish.docx
