# Supplementary material for: A remote sensing approach for exploring the dynamics of jellyfish, relative to the water current
Source: Sci Rep. 2023 Sep 7;13:14769. doi: 10.1038/s41598-023-41655-8 (PMC10485037; doi:10.1038/s41598-023-41655-8)
Supplement: Supplementary file 1 — Supplementary Information. [file 41598_2023_41655_MOESM1_ESM.zip › 220719_TagDetFiltered.csv]

Date and Time (UTC)	Unix Timestamp (UTC)	ID	Data	Protocol	SNR	Receiver
2022-07-19T07:52:10.521Z	1658217130.521	802564		R01M-69kHz	21	000555
2022-07-19T07:51:46.087Z	1658217106.087	802562		R01M-69kHz	14	000555
2022-07-19T07:47:44.036Z	1658216864.036	802563		R01M-69kHz	20	000555
2022-07-19T07:47:41.758Z	1658216861.758	802563		R01M-69kHz	53	002562
2022-07-19T07:47:41.319Z	1658216861.319	802563		R01M-69kHz	52	002564
2022-07-19T07:47:40.800Z	1658216860.800	802563		R01M-69kHz	63	002563
2022-07-19T07:41:32.238Z	1658216492.238	802564		R01M-69kHz	35	002562
2022-07-19T07:41:31.799Z	1658216491.799	802564		R01M-69kHz	63	002564
2022-07-19T07:41:31.281Z	1658216491.281	802564		R01M-69kHz	35	002563
2022-07-19T07:41:29.076Z	1658216489.076	802562		R01M-69kHz	10	000555
2022-07-19T07:41:26.800Z	1658216486.800	802562		R01M-69kHz	63	002562
2022-07-19T07:41:26.363Z	1658216486.363	802562		R01M-69kHz	35	002564
2022-07-19T07:41:25.844Z	1658216485.844	802562		R01M-69kHz	33	002563
2022-07-19T07:39:22.542Z	1658216362.542	209		R64K-69kHz	13	000418
2022-07-19T07:37:33.203Z	1658216253.203	88	145	S256-69kHz	26	000417
2022-07-19T07:37:31.840Z	1658216251.840	88	145	S256-69kHz	16	000418
2022-07-19T07:37:30.048Z	1658216250.048	88	145	S256-69kHz	21	002564
2022-07-19T07:37:29.526Z	1658216249.526	88	145	S256-69kHz	36	002563
2022-07-19T07:37:27.023Z	1658216247.023	802563		R01M-69kHz	39	000555
2022-07-19T07:37:24.757Z	1658216244.757	802563		R01M-69kHz	60	002562
2022-07-19T07:37:24.320Z	1658216244.320	802563		R01M-69kHz	47	002564
2022-07-19T07:37:23.800Z	1658216243.800	802563		R01M-69kHz	63	002563
2022-07-19T07:36:57.202Z	1658216217.202	87	0	S256-69kHz	27	000417
2022-07-19T07:36:56.756Z	1658216216.756	87	0	S256-69kHz	6	000555
2022-07-19T07:36:55.841Z	1658216215.841	87	0	S256-69kHz	16	000418
2022-07-19T07:36:54.484Z	1658216214.484	87	0	S256-69kHz	23	002562
2022-07-19T07:36:54.045Z	1658216214.045	87	0	S256-69kHz	21	002564
2022-07-19T07:36:53.526Z	1658216213.526	87	0	S256-69kHz	35	002563
2022-07-19T07:36:21.202Z	1658216181.202	88	144	S256-69kHz	27	000417
2022-07-19T07:36:20.751Z	1658216180.751	88	144	S256-69kHz	6	000555
2022-07-19T07:36:18.484Z	1658216178.484	88	144	S256-69kHz	25	002562
2022-07-19T07:36:18.046Z	1658216178.046	88	144	S256-69kHz	21	002564
2022-07-19T07:36:17.527Z	1658216177.527	88	144	S256-69kHz	31	002563
2022-07-19T07:35:45.201Z	1658216145.201	87	0	S256-69kHz	27	000417
2022-07-19T07:35:44.754Z	1658216144.754	87	0	S256-69kHz	7	000555
2022-07-19T07:35:43.842Z	1658216143.842	87	0	S256-69kHz	9	000418
2022-07-19T07:35:42.485Z	1658216142.485	87	0	S256-69kHz	25	002562
2022-07-19T07:35:42.046Z	1658216142.046	87	0	S256-69kHz	20	002564
2022-07-19T07:35:41.527Z	1658216141.527	87	0	S256-69kHz	30	002563
2022-07-19T07:35:09.200Z	1658216109.200	88	143	S256-69kHz	26	000417
2022-07-19T07:35:08.750Z	1658216108.750	88	143	S256-69kHz	8	000555
2022-07-19T07:35:07.843Z	1658216107.843	88	143	S256-69kHz	10	000418
2022-07-19T07:35:06.485Z	1658216106.485	88	143	S256-69kHz	25	002562
2022-07-19T07:35:06.047Z	1658216106.047	88	143	S256-69kHz	21	002564
2022-07-19T07:35:05.527Z	1658216105.527	88	143	S256-69kHz	30	002563
2022-07-19T07:34:33.200Z	1658216073.200	87	0	S256-69kHz	27	000417
2022-07-19T07:34:32.750Z	1658216072.750	87	0	S256-69kHz	7	000555
2022-07-19T07:34:31.842Z	1658216071.842	87	0	S256-69kHz	9	000418
2022-07-19T07:34:30.485Z	1658216070.485	87	0	S256-69kHz	25	002562
2022-07-19T07:34:30.047Z	1658216070.047	87	0	S256-69kHz	21	002564
2022-07-19T07:34:29.528Z	1658216069.528	87	0	S256-69kHz	30	002563
2022-07-19T07:33:57.199Z	1658216037.199	88	142	S256-69kHz	27	000417
2022-07-19T07:33:56.753Z	1658216036.753	88	142	S256-69kHz	7	000555
2022-07-19T07:33:55.841Z	1658216035.841	88	142	S256-69kHz	11	000418
2022-07-19T07:33:54.485Z	1658216034.485	88	142	S256-69kHz	24	002562
2022-07-19T07:33:54.047Z	1658216034.047	88	142	S256-69kHz	21	002564
2022-07-19T07:33:53.528Z	1658216033.528	88	142	S256-69kHz	31	002563
2022-07-19T07:33:21.199Z	1658216001.199	87	0	S256-69kHz	27	000417
2022-07-19T07:33:20.751Z	1658216000.751	87	0	S256-69kHz	6	000555
2022-07-19T07:33:19.841Z	1658215999.841	87	0	S256-69kHz	11	000418
2022-07-19T07:33:18.486Z	1658215998.486	87	0	S256-69kHz	24	002562
2022-07-19T07:33:18.048Z	1658215998.048	87	0	S256-69kHz	20	002564
2022-07-19T07:33:17.529Z	1658215997.529	87	0	S256-69kHz	31	002563
2022-07-19T07:32:45.198Z	1658215965.198	88	141	S256-69kHz	27	000417
2022-07-19T07:32:44.749Z	1658215964.749	88	141	S256-69kHz	7	000555
2022-07-19T07:32:43.841Z	1658215963.841	88	141	S256-69kHz	11	000418
2022-07-19T07:32:42.486Z	1658215962.486	88	141	S256-69kHz	24	002562
2022-07-19T07:32:42.048Z	1658215962.048	88	141	S256-69kHz	20	002564
2022-07-19T07:32:41.529Z	1658215961.529	88	141	S256-69kHz	31	002563
2022-07-19T07:32:09.198Z	1658215929.198	87	0	S256-69kHz	25	000417
2022-07-19T07:32:06.487Z	1658215926.487	87	0	S256-69kHz	23	002562
2022-07-19T07:32:06.052Z	1658215926.052	87	0	S256-69kHz	18	002564
2022-07-19T07:32:05.530Z	1658215925.530	87	0	S256-69kHz	30	002563
2022-07-19T07:32:01.500Z	1658215921.500	802564		R01M-69kHz	46	000555
2022-07-19T07:31:59.239Z	1658215919.239	802564		R01M-69kHz	44	002562
2022-07-19T07:31:58.800Z	1658215918.800	802564		R01M-69kHz	63	002564
2022-07-19T07:31:58.281Z	1658215918.281	802564		R01M-69kHz	44	002563
2022-07-19T07:31:56.060Z	1658215916.060	802562		R01M-69kHz	46	000555
2022-07-19T07:31:53.799Z	1658215913.799	802562		R01M-69kHz	63	002562
2022-07-19T07:31:53.361Z	1658215913.361	802562		R01M-69kHz	44	002564
2022-07-19T07:31:52.842Z	1658215912.842	802562		R01M-69kHz	56	002563
2022-07-19T07:31:33.197Z	1658215893.197	88	140	S256-69kHz	26	000417
2022-07-19T07:31:32.748Z	1658215892.748	88	140	S256-69kHz	9	000555
2022-07-19T07:31:31.839Z	1658215891.839	88	140	S256-69kHz	11	000418
2022-07-19T07:31:30.487Z	1658215890.487	88	140	S256-69kHz	24	002562
2022-07-19T07:31:30.050Z	1658215890.050	88	140	S256-69kHz	20	002564
2022-07-19T07:31:29.530Z	1658215889.530	88	140	S256-69kHz	30	002563
2022-07-19T07:30:57.197Z	1658215857.197	87	0	S256-69kHz	26	000417
2022-07-19T07:30:56.750Z	1658215856.750	87	0	S256-69kHz	9	000555
2022-07-19T07:30:55.841Z	1658215855.841	87	0	S256-69kHz	9	000418
2022-07-19T07:30:54.488Z	1658215854.488	87	0	S256-69kHz	24	002562
2022-07-19T07:30:54.050Z	1658215854.050	87	0	S256-69kHz	19	002564
2022-07-19T07:30:53.530Z	1658215853.530	87	0	S256-69kHz	30	002563
2022-07-19T07:30:21.196Z	1658215821.196	88	139	S256-69kHz	26	000417
2022-07-19T07:30:20.749Z	1658215820.749	88	139	S256-69kHz	6	000555
2022-07-19T07:30:19.841Z	1658215819.841	88	139	S256-69kHz	9	000418
2022-07-19T07:30:18.488Z	1658215818.488	88	139	S256-69kHz	23	002562
2022-07-19T07:30:18.049Z	1658215818.049	88	139	S256-69kHz	20	002564
2022-07-19T07:30:17.531Z	1658215817.531	88	139	S256-69kHz	30	002563
2022-07-19T07:29:45.195Z	1658215785.195	87	0	S256-69kHz	26	000417
2022-07-19T07:29:44.749Z	1658215784.749	87	0	S256-69kHz	6	000555
2022-07-19T07:29:43.839Z	1658215783.839	87	0	S256-69kHz	11	000418
2022-07-19T07:29:42.488Z	1658215782.488	87	0	S256-69kHz	24	002562
2022-07-19T07:29:42.050Z	1658215782.050	87	0	S256-69kHz	19	002564
2022-07-19T07:29:41.531Z	1658215781.531	87	0	S256-69kHz	30	002563
2022-07-19T07:29:09.194Z	1658215749.194	88	138	S256-69kHz	26	000417
2022-07-19T07:29:08.751Z	1658215748.751	88	138	S256-69kHz	6	000555
2022-07-19T07:29:07.840Z	1658215747.840	88	138	S256-69kHz	10	000418
2022-07-19T07:29:06.488Z	1658215746.488	88	138	S256-69kHz	25	002562
2022-07-19T07:29:06.051Z	1658215746.051	88	138	S256-69kHz	19	002564
2022-07-19T07:29:05.532Z	1658215745.532	88	138	S256-69kHz	30	002563
2022-07-19T07:28:33.195Z	1658215713.195	87	0	S256-69kHz	26	000417
2022-07-19T07:28:29.532Z	1658215709.532	87	0	S256-69kHz	29	002563
2022-07-19T07:27:57.194Z	1658215677.194	88	137	S256-69kHz	25	000417
2022-07-19T07:27:54.490Z	1658215674.490	88	137	S256-69kHz	24	002562
2022-07-19T07:27:54.054Z	1658215674.054	88	137	S256-69kHz	19	002564
2022-07-19T07:27:53.535Z	1658215673.535	88	137	S256-69kHz	28	002563
2022-07-19T07:27:41.013Z	1658215661.013	802563		R01M-69kHz	32	000555
2022-07-19T07:27:38.756Z	1658215658.756	802563		R01M-69kHz	60	002562
2022-07-19T07:27:38.318Z	1658215658.318	802563		R01M-69kHz	41	002564
2022-07-19T07:27:37.799Z	1658215657.799	802563		R01M-69kHz	63	002563
2022-07-19T07:27:21.193Z	1658215641.193	87	0	S256-69kHz	26	000417
2022-07-19T07:27:18.490Z	1658215638.490	87	0	S256-69kHz	25	002562
2022-07-19T07:27:18.052Z	1658215638.052	87	0	S256-69kHz	19	002564
2022-07-19T07:27:17.533Z	1658215637.533	87	0	S256-69kHz	29	002563
2022-07-19T07:26:45.192Z	1658215605.192	88	136	S256-69kHz	26	000417
2022-07-19T07:26:42.490Z	1658215602.490	88	136	S256-69kHz	24	002562
2022-07-19T07:26:42.051Z	1658215602.051	88	136	S256-69kHz	18	002564
2022-07-19T07:26:41.533Z	1658215601.533	88	136	S256-69kHz	28	002563
2022-07-19T07:26:09.192Z	1658215569.192	87	0	S256-69kHz	26	000417
2022-07-19T07:26:08.750Z	1658215568.750	87	0	S256-69kHz	6	000555
2022-07-19T07:26:06.492Z	1658215566.492	87	0	S256-69kHz	24	002562
2022-07-19T07:26:06.055Z	1658215566.055	87	0	S256-69kHz	18	002564
2022-07-19T07:26:05.534Z	1658215565.534	87	0	S256-69kHz	29	002563
2022-07-19T07:25:33.192Z	1658215533.192	88	135	S256-69kHz	26	000417
2022-07-19T07:25:32.749Z	1658215532.749	88	135	S256-69kHz	6	000555
2022-07-19T07:25:31.841Z	1658215531.841	88	135	S256-69kHz	9	000418
2022-07-19T07:25:30.490Z	1658215530.490	88	135	S256-69kHz	25	002562
2022-07-19T07:25:30.053Z	1658215530.053	88	135	S256-69kHz	19	002564
2022-07-19T07:25:29.534Z	1658215529.534	88	135	S256-69kHz	29	002563
2022-07-19T07:24:57.191Z	1658215497.191	87	0	S256-69kHz	26	000417
2022-07-19T07:24:56.750Z	1658215496.750	87	0	S256-69kHz	7	000555
2022-07-19T07:24:54.492Z	1658215494.492	87	0	S256-69kHz	25	002562
2022-07-19T07:24:54.054Z	1658215494.054	87	0	S256-69kHz	19	002564
2022-07-19T07:24:53.535Z	1658215493.535	87	0	S256-69kHz	29	002563
2022-07-19T07:24:21.190Z	1658215461.190	88	134	S256-69kHz	26	000417
2022-07-19T07:24:18.491Z	1658215458.491	88	134	S256-69kHz	25	002562
2022-07-19T07:24:18.054Z	1658215458.054	88	134	S256-69kHz	18	002564
2022-07-19T07:24:17.535Z	1658215457.535	88	134	S256-69kHz	29	002563
2022-07-19T07:23:45.190Z	1658215425.190	87	0	S256-69kHz	26	000417
2022-07-19T07:23:44.749Z	1658215424.749	87	0	S256-69kHz	6	000555
2022-07-19T07:23:43.841Z	1658215423.841	87	0	S256-69kHz	7	000418
2022-07-19T07:23:42.492Z	1658215422.492	87	0	S256-69kHz	25	002562
2022-07-19T07:23:42.054Z	1658215422.054	87	0	S256-69kHz	19	002564
2022-07-19T07:23:41.535Z	1658215421.535	87	0	S256-69kHz	29	002563
2022-07-19T07:23:09.189Z	1658215389.189	88	133	S256-69kHz	26	000417
2022-07-19T07:23:08.747Z	1658215388.747	88	133	S256-69kHz	7	000555
2022-07-19T07:23:06.492Z	1658215386.492	88	133	S256-69kHz	25	002562
2022-07-19T07:23:06.055Z	1658215386.055	88	133	S256-69kHz	18	002564
2022-07-19T07:23:05.536Z	1658215385.536	88	133	S256-69kHz	29	002563
2022-07-19T07:22:33.189Z	1658215353.189	87	0	S256-69kHz	26	000417
2022-07-19T07:22:32.747Z	1658215352.747	87	0	S256-69kHz	6	000555
2022-07-19T07:22:31.843Z	1658215351.843	87	0	S256-69kHz	8	000418
2022-07-19T07:22:30.493Z	1658215350.493	87	0	S256-69kHz	25	002562
2022-07-19T07:22:30.055Z	1658215350.055	87	0	S256-69kHz	18	002564
2022-07-19T07:22:29.535Z	1658215349.535	87	0	S256-69kHz	29	002563
2022-07-19T07:22:05.489Z	1658215325.489	802564		R01M-69kHz	46	000555
2022-07-19T07:22:03.237Z	1658215323.237	802564		R01M-69kHz	54	002562
2022-07-19T07:22:02.799Z	1658215322.799	802564		R01M-69kHz	63	002564
2022-07-19T07:22:02.282Z	1658215322.282	802564		R01M-69kHz	42	002563
2022-07-19T07:21:57.188Z	1658215317.188	88	132	S256-69kHz	26	000417
2022-07-19T07:21:56.746Z	1658215316.746	88	132	S256-69kHz	7	000555
2022-07-19T07:21:55.839Z	1658215315.839	88	132	S256-69kHz	8	000418
2022-07-19T07:21:54.492Z	1658215314.492	88	132	S256-69kHz	25	002562
2022-07-19T07:21:54.054Z	1658215314.054	88	132	S256-69kHz	18	002564
2022-07-19T07:21:53.536Z	1658215313.536	88	132	S256-69kHz	29	002563
2022-07-19T07:21:45.051Z	1658215305.051	802562		R01M-69kHz	46	000555
2022-07-19T07:21:42.800Z	1658215302.800	802562		R01M-69kHz	63	002562
2022-07-19T07:21:42.362Z	1658215302.362	802562		R01M-69kHz	51	002564
2022-07-19T07:21:41.844Z	1658215301.844	802562		R01M-69kHz	61	002563
2022-07-19T07:21:21.188Z	1658215281.188	87	0	S256-69kHz	26	000417
2022-07-19T07:21:20.749Z	1658215280.749	87	0	S256-69kHz	6	000555
2022-07-19T07:21:18.493Z	1658215278.493	87	0	S256-69kHz	25	002562
2022-07-19T07:21:18.056Z	1658215278.056	87	0	S256-69kHz	16	002564
2022-07-19T07:21:17.536Z	1658215277.536	87	0	S256-69kHz	29	002563
2022-07-19T07:20:45.187Z	1658215245.187	88	131	S256-69kHz	26	000417
2022-07-19T07:20:44.747Z	1658215244.747	88	131	S256-69kHz	6	000555
2022-07-19T07:20:42.493Z	1658215242.493	88	131	S256-69kHz	25	002562
2022-07-19T07:20:42.056Z	1658215242.056	88	131	S256-69kHz	16	002564
2022-07-19T07:20:41.537Z	1658215241.537	88	131	S256-69kHz	29	002563
2022-07-19T07:20:09.186Z	1658215209.186	87	0	S256-69kHz	26	000417
2022-07-19T07:20:08.747Z	1658215208.747	87	0	S256-69kHz	6	000555
2022-07-19T07:20:06.494Z	1658215206.494	87	0	S256-69kHz	25	002562
2022-07-19T07:20:06.056Z	1658215206.056	87	0	S256-69kHz	16	002564
2022-07-19T07:20:05.537Z	1658215205.537	87	0	S256-69kHz	29	002563
2022-07-19T07:19:33.185Z	1658215173.185	88	130	S256-69kHz	26	000417
2022-07-19T07:19:32.744Z	1658215172.744	88	130	S256-69kHz	6	000555
2022-07-19T07:19:30.494Z	1658215170.494	88	130	S256-69kHz	25	002562
2022-07-19T07:19:30.057Z	1658215170.057	88	130	S256-69kHz	15	002564
2022-07-19T07:19:29.537Z	1658215169.537	88	130	S256-69kHz	29	002563
2022-07-19T07:18:57.186Z	1658215137.186	87	0	S256-69kHz	26	000417
2022-07-19T07:18:56.746Z	1658215136.746	87	0	S256-69kHz	6	000555
2022-07-19T07:18:55.839Z	1658215135.839	87	0	S256-69kHz	8	000418
2022-07-19T07:18:54.495Z	1658215134.495	87	0	S256-69kHz	25	002562
2022-07-19T07:18:54.057Z	1658215134.057	87	0	S256-69kHz	14	002564
2022-07-19T07:18:53.538Z	1658215133.538	87	0	S256-69kHz	29	002563
2022-07-19T07:18:21.185Z	1658215101.185	88	129	S256-69kHz	26	000417
2022-07-19T07:18:20.746Z	1658215100.746	88	129	S256-69kHz	6	000555
2022-07-19T07:18:19.839Z	1658215099.839	88	129	S256-69kHz	8	000418
2022-07-19T07:18:18.495Z	1658215098.495	88	129	S256-69kHz	25	002562
2022-07-19T07:18:18.057Z	1658215098.057	88	129	S256-69kHz	13	002564
2022-07-19T07:18:17.538Z	1658215097.538	88	129	S256-69kHz	29	002563
2022-07-19T07:17:45.184Z	1658215065.184	87	0	S256-69kHz	26	000417
2022-07-19T07:17:44.744Z	1658215064.744	87	0	S256-69kHz	6	000555
2022-07-19T07:17:43.838Z	1658215063.838	87	0	S256-69kHz	9	000418
2022-07-19T07:17:42.495Z	1658215062.495	87	0	S256-69kHz	24	002562
2022-07-19T07:17:42.058Z	1658215062.058	87	0	S256-69kHz	14	002564
2022-07-19T07:17:41.539Z	1658215061.539	87	0	S256-69kHz	29	002563
2022-07-19T07:17:32.003Z	1658215052.003	802563		R01M-69kHz	38	000555
2022-07-19T07:17:29.756Z	1658215049.756	802563		R01M-69kHz	60	002562
2022-07-19T07:17:29.320Z	1658215049.320	802563		R01M-69kHz	31	002564
2022-07-19T07:17:28.799Z	1658215048.799	802563		R01M-69kHz	63	002563
2022-07-19T07:17:09.183Z	1658215029.183	88	128	S256-69kHz	25	000417
2022-07-19T07:17:08.746Z	1658215028.746	88	128	S256-69kHz	7	000555
2022-07-19T07:17:07.836Z	1658215027.836	88	128	S256-69kHz	9	000418
2022-07-19T07:17:06.495Z	1658215026.495	88	128	S256-69kHz	25	002562
2022-07-19T07:17:06.058Z	1658215026.058	88	128	S256-69kHz	13	002564
2022-07-19T07:17:05.539Z	1658215025.539	88	128	S256-69kHz	29	002563
2022-07-19T07:16:33.183Z	1658214993.183	87	0	S256-69kHz	25	000417
2022-07-19T07:16:31.839Z	1658214991.839	87	0	S256-69kHz	8	000418
2022-07-19T07:16:30.496Z	1658214990.496	87	0	S256-69kHz	25	002562
2022-07-19T07:16:30.058Z	1658214990.058	87	0	S256-69kHz	13	002564
2022-07-19T07:16:29.540Z	1658214989.540	87	0	S256-69kHz	29	002563
2022-07-19T07:15:57.183Z	1658214957.183	88	127	S256-69kHz	24	000417
2022-07-19T07:15:56.743Z	1658214956.743	88	127	S256-69kHz	7	000555
2022-07-19T07:15:55.839Z	1658214955.839	88	127	S256-69kHz	9	000418
2022-07-19T07:15:54.496Z	1658214954.496	88	127	S256-69kHz	25	002562
2022-07-19T07:15:54.058Z	1658214954.058	88	127	S256-69kHz	13	002564
2022-07-19T07:15:53.540Z	1658214953.540	88	127	S256-69kHz	29	002563
2022-07-19T07:15:21.182Z	1658214921.182	87	0	S256-69kHz	24	000417
2022-07-19T07:15:20.745Z	1658214920.745	87	0	S256-69kHz	6	000555
2022-07-19T07:15:18.497Z	1658214918.497	87	0	S256-69kHz	25	002562
2022-07-19T07:15:18.059Z	1658214918.059	87	0	S256-69kHz	13	002564
2022-07-19T07:15:17.540Z	1658214917.540	87	0	S256-69kHz	29	002563
2022-07-19T07:14:45.181Z	1658214885.181	88	126	S256-69kHz	24	000417
2022-07-19T07:14:44.744Z	1658214884.744	88	126	S256-69kHz	6	000555
2022-07-19T07:14:43.839Z	1658214883.839	88	126	S256-69kHz	9	000418
2022-07-19T07:14:42.497Z	1658214882.497	88	126	S256-69kHz	26	002562
2022-07-19T07:14:42.060Z	1658214882.060	88	126	S256-69kHz	13	002564
2022-07-19T07:14:41.541Z	1658214881.541	88	126	S256-69kHz	29	002563
2022-07-19T07:14:09.181Z	1658214849.181	87	0	S256-69kHz	24	000417
2022-07-19T07:14:08.743Z	1658214848.743	87	0	S256-69kHz	6	000555
2022-07-19T07:14:07.837Z	1658214847.837	87	0	S256-69kHz	9	000418
2022-07-19T07:14:06.497Z	1658214846.497	87	0	S256-69kHz	26	002562
2022-07-19T07:14:06.060Z	1658214846.060	87	0	S256-69kHz	13	002564
2022-07-19T07:14:05.541Z	1658214845.541	87	0	S256-69kHz	29	002563
2022-07-19T07:13:33.180Z	1658214813.180	88	125	S256-69kHz	24	000417
2022-07-19T07:13:32.743Z	1658214812.743	88	125	S256-69kHz	7	000555
2022-07-19T07:13:31.837Z	1658214811.837	88	125	S256-69kHz	9	000418
2022-07-19T07:13:30.497Z	1658214810.497	88	125	S256-69kHz	24	002562
2022-07-19T07:13:30.060Z	1658214810.060	88	125	S256-69kHz	14	002564
2022-07-19T07:13:29.542Z	1658214809.542	88	125	S256-69kHz	29	002563
2022-07-19T07:12:57.179Z	1658214777.179	87	0	S256-69kHz	24	000417
2022-07-19T07:12:56.741Z	1658214776.741	87	0	S256-69kHz	7	000555
2022-07-19T07:12:54.498Z	1658214774.498	87	0	S256-69kHz	26	002562
2022-07-19T07:12:54.061Z	1658214774.061	87	0	S256-69kHz	14	002564
2022-07-19T07:12:53.542Z	1658214773.542	87	0	S256-69kHz	28	002563
2022-07-19T07:12:21.178Z	1658214741.178	88	124	S256-69kHz	25	000417
2022-07-19T07:12:18.498Z	1658214738.498	88	124	S256-69kHz	26	002562
2022-07-19T07:12:18.064Z	1658214738.064	88	124	S256-69kHz	15	002564
2022-07-19T07:12:17.542Z	1658214737.542	88	124	S256-69kHz	29	002563
2022-07-19T07:11:56.479Z	1658214716.479	802564		R01M-69kHz	47	000555
2022-07-19T07:11:54.238Z	1658214714.238	802564		R01M-69kHz	54	002562
2022-07-19T07:11:53.800Z	1658214713.800	802564		R01M-69kHz	63	002564
2022-07-19T07:11:53.283Z	1658214713.283	802564		R01M-69kHz	51	002563
2022-07-19T07:11:45.179Z	1658214705.179	87	0	S256-69kHz	25	000417
2022-07-19T07:11:44.737Z	1658214704.737	87	0	S256-69kHz	9	000555
2022-07-19T07:11:43.836Z	1658214703.836	87	0	S256-69kHz	9	000418
2022-07-19T07:11:42.499Z	1658214702.499	87	0	S256-69kHz	26	002562
2022-07-19T07:11:42.061Z	1658214702.061	87	0	S256-69kHz	15	002564
2022-07-19T07:11:41.543Z	1658214701.543	87	0	S256-69kHz	29	002563
2022-07-19T07:11:34.041Z	1658214694.041	802562		R01M-69kHz	45	000555
2022-07-19T07:11:31.800Z	1658214691.800	802562		R01M-69kHz	63	002562
2022-07-19T07:11:31.361Z	1658214691.361	802562		R01M-69kHz	48	002564
2022-07-19T07:11:30.844Z	1658214690.844	802562		R01M-69kHz	60	002563
2022-07-19T07:11:09.178Z	1658214669.178	88	123	S256-69kHz	24	000417
2022-07-19T07:11:06.500Z	1658214666.500	88	123	S256-69kHz	26	002562
2022-07-19T07:11:06.061Z	1658214666.061	88	123	S256-69kHz	15	002564
2022-07-19T07:11:05.542Z	1658214665.542	88	123	S256-69kHz	29	002563
2022-07-19T07:10:33.177Z	1658214633.177	87	0	S256-69kHz	24	000417
2022-07-19T07:10:32.741Z	1658214632.741	87	0	S256-69kHz	7	000555
2022-07-19T07:10:30.499Z	1658214630.499	87	0	S256-69kHz	26	002562
2022-07-19T07:10:30.062Z	1658214630.062	87	0	S256-69kHz	15	002564
2022-07-19T07:10:29.544Z	1658214629.544	87	0	S256-69kHz	28	002563
2022-07-19T07:09:57.176Z	1658214597.176	88	122	S256-69kHz	24	000417
2022-07-19T07:09:54.500Z	1658214594.500	88	122	S256-69kHz	26	002562
2022-07-19T07:09:54.061Z	1658214594.061	88	122	S256-69kHz	15	002564
2022-07-19T07:09:53.543Z	1658214593.543	88	122	S256-69kHz	29	002563
2022-07-19T07:09:21.176Z	1658214561.176	87	0	S256-69kHz	24	000417
2022-07-19T07:09:20.740Z	1658214560.740	87	0	S256-69kHz	7	000555
2022-07-19T07:09:18.500Z	1658214558.500	87	0	S256-69kHz	26	002562
2022-07-19T07:09:18.062Z	1658214558.062	87	0	S256-69kHz	16	002564
2022-07-19T07:09:17.544Z	1658214557.544	87	0	S256-69kHz	29	002563
2022-07-19T07:08:45.175Z	1658214525.175	88	121	S256-69kHz	24	000417
2022-07-19T07:08:44.742Z	1658214524.742	88	121	S256-69kHz	7	000555
2022-07-19T07:08:42.501Z	1658214522.501	88	121	S256-69kHz	26	002562
2022-07-19T07:08:42.063Z	1658214522.063	88	121	S256-69kHz	16	002564
2022-07-19T07:08:41.544Z	1658214521.544	88	121	S256-69kHz	29	002563
2022-07-19T07:08:09.174Z	1658214489.174	87	0	S256-69kHz	24	000417
2022-07-19T07:08:06.501Z	1658214486.501	87	0	S256-69kHz	26	002562
2022-07-19T07:08:06.062Z	1658214486.062	87	0	S256-69kHz	15	002564
2022-07-19T07:08:05.544Z	1658214485.544	87	0	S256-69kHz	28	002563
2022-07-19T07:07:33.175Z	1658214453.175	88	120	S256-69kHz	24	000417
2022-07-19T07:07:32.741Z	1658214452.741	88	120	S256-69kHz	7	000555
2022-07-19T07:07:30.501Z	1658214450.501	88	120	S256-69kHz	26	002562
2022-07-19T07:07:30.064Z	1658214450.064	88	120	S256-69kHz	15	002564
2022-07-19T07:07:29.545Z	1658214449.545	88	120	S256-69kHz	29	002563
2022-07-19T07:07:20.992Z	1658214440.992	802563		R01M-69kHz	31	000555
2022-07-19T07:07:18.755Z	1658214438.755	802563		R01M-69kHz	60	002562
2022-07-19T07:07:18.318Z	1658214438.318	802563		R01M-69kHz	31	002564
2022-07-19T07:07:17.800Z	1658214437.800	802563		R01M-69kHz	63	002563
2022-07-19T07:06:57.174Z	1658214417.174	87	0	S256-69kHz	24	000417
2022-07-19T07:06:56.740Z	1658214416.740	87	0	S256-69kHz	6	000555
2022-07-19T07:06:54.501Z	1658214414.501	87	0	S256-69kHz	26	002562
2022-07-19T07:06:54.064Z	1658214414.064	87	0	S256-69kHz	14	002564
2022-07-19T07:06:53.545Z	1658214413.545	87	0	S256-69kHz	29	002563
2022-07-19T07:06:21.173Z	1658214381.173	88	119	S256-69kHz	25	000417
2022-07-19T07:06:20.740Z	1658214380.740	88	119	S256-69kHz	6	000555
2022-07-19T07:06:18.502Z	1658214378.502	88	119	S256-69kHz	26	002562
2022-07-19T07:06:18.065Z	1658214378.065	88	119	S256-69kHz	14	002564
2022-07-19T07:06:17.546Z	1658214377.546	88	119	S256-69kHz	29	002563
2022-07-19T07:05:45.172Z	1658214345.172	87	0	S256-69kHz	24	000417
2022-07-19T07:05:44.741Z	1658214344.741	87	0	S256-69kHz	6	000555
2022-07-19T07:05:42.502Z	1658214342.502	87	0	S256-69kHz	26	002562
2022-07-19T07:05:42.064Z	1658214342.064	87	0	S256-69kHz	13	002564
2022-07-19T07:05:41.546Z	1658214341.546	87	0	S256-69kHz	28	002563
2022-07-19T07:05:09.172Z	1658214309.172	88	118	S256-69kHz	24	000417
2022-07-19T07:05:06.503Z	1658214306.503	88	118	S256-69kHz	26	002562
2022-07-19T07:05:06.064Z	1658214306.064	88	118	S256-69kHz	13	002564
2022-07-19T07:05:05.546Z	1658214305.546	88	118	S256-69kHz	28	002563
2022-07-19T07:04:33.171Z	1658214273.171	87	0	S256-69kHz	24	000417
2022-07-19T07:04:30.502Z	1658214270.502	87	0	S256-69kHz	26	002562
2022-07-19T07:04:30.065Z	1658214270.065	87	0	S256-69kHz	12	002564
2022-07-19T07:04:29.547Z	1658214269.547	87	0	S256-69kHz	29	002563
2022-07-19T07:03:57.170Z	1658214237.170	88	117	S256-69kHz	24	000417
2022-07-19T07:03:54.503Z	1658214234.503	88	117	S256-69kHz	26	002562
2022-07-19T07:03:54.065Z	1658214234.065	88	117	S256-69kHz	13	002564
2022-07-19T07:03:53.547Z	1658214233.547	88	117	S256-69kHz	28	002563
2022-07-19T07:03:21.170Z	1658214201.170	87	0	S256-69kHz	24	000417
2022-07-19T07:03:18.503Z	1658214198.503	87	0	S256-69kHz	27	002562
2022-07-19T07:03:18.065Z	1658214198.065	87	0	S256-69kHz	14	002564
2022-07-19T07:03:17.547Z	1658214197.547	87	0	S256-69kHz	29	002563
2022-07-19T07:02:45.170Z	1658214165.170	88	116	S256-69kHz	24	000417
2022-07-19T07:02:44.737Z	1658214164.737	88	116	S256-69kHz	12	000555
2022-07-19T07:02:42.504Z	1658214162.504	88	116	S256-69kHz	26	002562
2022-07-19T07:02:42.065Z	1658214162.065	88	116	S256-69kHz	15	002564
2022-07-19T07:02:41.547Z	1658214161.547	88	116	S256-69kHz	29	002563
2022-07-19T07:02:09.169Z	1658214129.169	87	0	S256-69kHz	23	000417
2022-07-19T07:02:08.737Z	1658214128.737	87	0	S256-69kHz	9	000555
2022-07-19T07:02:06.504Z	1658214126.504	87	0	S256-69kHz	26	002562
2022-07-19T07:02:06.066Z	1658214126.066	87	0	S256-69kHz	16	002564
2022-07-19T07:02:05.548Z	1658214125.548	87	0	S256-69kHz	29	002563
2022-07-19T07:01:43.800Z	1658214103.800	802564		R01M-69kHz	63	002564
2022-07-19T07:01:43.800Z	1658214103.800	802562		R01M-69kHz	63	002562
2022-07-19T07:01:33.168Z	1658214093.168	88	115	S256-69kHz	23	000417
2022-07-19T07:01:32.738Z	1658214092.738	88	115	S256-69kHz	9	000555
2022-07-19T07:01:30.504Z	1658214090.504	88	115	S256-69kHz	26	002562
2022-07-19T07:01:30.066Z	1658214090.066	88	115	S256-69kHz	17	002564
2022-07-19T07:01:29.548Z	1658214089.548	88	115	S256-69kHz	29	002563
2022-07-19T07:00:57.167Z	1658214057.167	87	0	S256-69kHz	23	000417
2022-07-19T07:00:56.736Z	1658214056.736	87	0	S256-69kHz	8	000555
2022-07-19T07:00:54.504Z	1658214054.504	87	0	S256-69kHz	26	002562
2022-07-19T07:00:54.066Z	1658214054.066	87	0	S256-69kHz	19	002564
2022-07-19T07:00:53.548Z	1658214053.548	87	0	S256-69kHz	29	002563
2022-07-19T07:00:21.167Z	1658214021.167	88	114	S256-69kHz	23	000417
2022-07-19T07:00:20.738Z	1658214020.738	88	114	S256-69kHz	8	000555
2022-07-19T07:00:18.505Z	1658214018.505	88	114	S256-69kHz	26	002562
2022-07-19T07:00:18.066Z	1658214018.066	88	114	S256-69kHz	19	002564
2022-07-19T07:00:17.549Z	1658214017.549	88	114	S256-69kHz	29	002563
2022-07-19T06:59:45.167Z	1658213985.167	87	0	S256-69kHz	23	000417
2022-07-19T06:59:44.738Z	1658213984.738	87	0	S256-69kHz	8	000555
2022-07-19T06:59:42.505Z	1658213982.505	87	0	S256-69kHz	26	002562
2022-07-19T06:59:42.066Z	1658213982.066	87	0	S256-69kHz	20	002564
2022-07-19T06:59:41.549Z	1658213981.549	87	0	S256-69kHz	29	002563
2022-07-19T06:59:09.166Z	1658213949.166	88	113	S256-69kHz	23	000417
2022-07-19T06:59:08.735Z	1658213948.735	88	113	S256-69kHz	9	000555
2022-07-19T06:59:06.506Z	1658213946.506	88	113	S256-69kHz	25	002562
2022-07-19T06:59:06.067Z	1658213946.067	88	113	S256-69kHz	20	002564
2022-07-19T06:59:05.550Z	1658213945.550	88	113	S256-69kHz	29	002563
2022-07-19T06:58:33.165Z	1658213913.165	87	0	S256-69kHz	23	000417
2022-07-19T06:58:32.736Z	1658213912.736	87	0	S256-69kHz	9	000555
2022-07-19T06:58:30.506Z	1658213910.506	87	0	S256-69kHz	25	002562
2022-07-19T06:58:30.067Z	1658213910.067	87	0	S256-69kHz	21	002564
2022-07-19T06:58:29.550Z	1658213909.550	87	0	S256-69kHz	29	002563
2022-07-19T06:57:57.165Z	1658213877.165	88	112	S256-69kHz	23	000417
2022-07-19T06:57:56.736Z	1658213876.736	88	112	S256-69kHz	8	000555
2022-07-19T06:57:54.506Z	1658213874.506	88	112	S256-69kHz	25	002562
2022-07-19T06:57:54.068Z	1658213874.068	88	112	S256-69kHz	21	002564
2022-07-19T06:57:53.551Z	1658213873.551	88	112	S256-69kHz	29	002563
2022-07-19T06:57:21.164Z	1658213841.164	87	0	S256-69kHz	23	000417
2022-07-19T06:57:20.735Z	1658213840.735	87	0	S256-69kHz	8	000555
2022-07-19T06:57:18.506Z	1658213838.506	87	0	S256-69kHz	25	002562
2022-07-19T06:57:18.068Z	1658213838.068	87	0	S256-69kHz	21	002564
2022-07-19T06:57:17.551Z	1658213837.551	87	0	S256-69kHz	29	002563
2022-07-19T06:56:58.981Z	1658213818.981	802563		R01M-69kHz	27	000555
2022-07-19T06:56:56.755Z	1658213816.755	802563		R01M-69kHz	47	002562
2022-07-19T06:56:56.316Z	1658213816.316	802563		R01M-69kHz	43	002564
2022-07-19T06:56:55.800Z	1658213815.800	802563		R01M-69kHz	63	002563
2022-07-19T06:56:45.163Z	1658213805.163	88	111	S256-69kHz	23	000417
2022-07-19T06:56:44.735Z	1658213804.735	88	111	S256-69kHz	9	000555
2022-07-19T06:56:42.507Z	1658213802.507	88	111	S256-69kHz	25	002562
2022-07-19T06:56:42.068Z	1658213802.068	88	111	S256-69kHz	21	002564
2022-07-19T06:56:41.551Z	1658213801.551	88	111	S256-69kHz	29	002563
2022-07-19T06:56:09.163Z	1658213769.163	87	0	S256-69kHz	23	000417
2022-07-19T06:56:08.735Z	1658213768.735	87	0	S256-69kHz	9	000555
2022-07-19T06:56:06.507Z	1658213766.507	87	0	S256-69kHz	25	002562
2022-07-19T06:56:06.069Z	1658213766.069	87	0	S256-69kHz	21	002564
2022-07-19T06:56:05.552Z	1658213765.552	87	0	S256-69kHz	29	002563
2022-07-19T06:55:33.163Z	1658213733.163	88	110	S256-69kHz	23	000417
2022-07-19T06:55:32.734Z	1658213732.734	88	110	S256-69kHz	8	000555
2022-07-19T06:55:30.508Z	1658213730.508	88	110	S256-69kHz	25	002562
2022-07-19T06:55:30.069Z	1658213730.069	88	110	S256-69kHz	21	002564
2022-07-19T06:55:29.552Z	1658213729.552	88	110	S256-69kHz	29	002563
2022-07-19T06:54:57.162Z	1658213697.162	87	0	S256-69kHz	23	000417
2022-07-19T06:54:56.734Z	1658213696.734	87	0	S256-69kHz	9	000555
2022-07-19T06:54:54.508Z	1658213694.508	87	0	S256-69kHz	25	002562
2022-07-19T06:54:54.069Z	1658213694.069	87	0	S256-69kHz	21	002564
2022-07-19T06:54:53.553Z	1658213693.553	87	0	S256-69kHz	29	002563
2022-07-19T06:54:21.161Z	1658213661.161	88	109	S256-69kHz	23	000417
2022-07-19T06:54:20.733Z	1658213660.733	88	109	S256-69kHz	8	000555
2022-07-19T06:54:18.508Z	1658213658.508	88	109	S256-69kHz	25	002562
2022-07-19T06:54:18.070Z	1658213658.070	88	109	S256-69kHz	21	002564
2022-07-19T06:54:17.553Z	1658213657.553	88	109	S256-69kHz	29	002563
2022-07-19T06:53:45.160Z	1658213625.160	87	0	S256-69kHz	23	000417
2022-07-19T06:53:44.733Z	1658213624.733	87	0	S256-69kHz	8	000555
2022-07-19T06:53:42.508Z	1658213622.508	87	0	S256-69kHz	25	002562
2022-07-19T06:53:42.070Z	1658213622.070	87	0	S256-69kHz	21	002564
2022-07-19T06:53:41.554Z	1658213621.554	87	0	S256-69kHz	29	002563
2022-07-19T06:53:09.160Z	1658213589.160	88	108	S256-69kHz	23	000417
2022-07-19T06:53:08.734Z	1658213588.734	88	108	S256-69kHz	8	000555
2022-07-19T06:53:06.509Z	1658213586.509	88	108	S256-69kHz	25	002562
2022-07-19T06:53:06.070Z	1658213586.070	88	108	S256-69kHz	21	002564
2022-07-19T06:53:05.554Z	1658213585.554	88	108	S256-69kHz	28	002563
2022-07-19T06:52:33.160Z	1658213553.160	87	0	S256-69kHz	23	000417
2022-07-19T06:52:32.734Z	1658213552.734	87	0	S256-69kHz	8	000555
2022-07-19T06:52:30.509Z	1658213550.509	87	0	S256-69kHz	25	002562
2022-07-19T06:52:30.071Z	1658213550.071	87	0	S256-69kHz	21	002564
2022-07-19T06:52:29.554Z	1658213549.554	87	0	S256-69kHz	29	002563
2022-07-19T06:51:57.159Z	1658213517.159	88	107	S256-69kHz	23	000417
2022-07-19T06:51:56.733Z	1658213516.733	88	107	S256-69kHz	8	000555
2022-07-19T06:51:54.510Z	1658213514.510	88	107	S256-69kHz	23	002562
2022-07-19T06:51:54.071Z	1658213514.071	88	107	S256-69kHz	22	002564
2022-07-19T06:51:53.555Z	1658213513.555	88	107	S256-69kHz	28	002563
2022-07-19T06:51:51.461Z	1658213511.461	802564		R01M-69kHz	46	000555
2022-07-19T06:51:49.239Z	1658213509.239	802564		R01M-69kHz	60	002562
2022-07-19T06:51:48.800Z	1658213508.800	802564		R01M-69kHz	63	002564
2022-07-19T06:51:48.285Z	1658213508.285	802564		R01M-69kHz	41	002563
2022-07-19T06:51:19.020Z	1658213479.020	802562		R01M-69kHz	45	000555
2022-07-19T06:51:16.799Z	1658213476.799	802562		R01M-69kHz	63	002562
2022-07-19T06:51:16.361Z	1658213476.361	802562		R01M-69kHz	61	002564
2022-07-19T06:51:15.845Z	1658213475.845	802562		R01M-69kHz	52	002563
2022-07-19T06:50:45.157Z	1658213445.157	88	106	S256-69kHz	23	000417
2022-07-19T06:50:44.733Z	1658213444.733	88	106	S256-69kHz	8	000555
2022-07-19T06:50:42.511Z	1658213442.511	88	106	S256-69kHz	25	002562
2022-07-19T06:50:42.072Z	1658213442.072	88	106	S256-69kHz	22	002564
2022-07-19T06:50:41.555Z	1658213441.555	88	106	S256-69kHz	28	002563
2022-07-19T06:50:09.158Z	1658213409.158	87	0	S256-69kHz	23	000417
2022-07-19T06:50:08.734Z	1658213408.734	87	0	S256-69kHz	7	000555
2022-07-19T06:50:06.512Z	1658213406.512	87	0	S256-69kHz	25	002562
2022-07-19T06:50:06.072Z	1658213406.072	87	0	S256-69kHz	22	002564
2022-07-19T06:50:05.555Z	1658213405.555	87	0	S256-69kHz	28	002563
2022-07-19T06:49:33.157Z	1658213373.157	88	105	S256-69kHz	23	000417
2022-07-19T06:49:32.732Z	1658213372.732	88	105	S256-69kHz	8	000555
2022-07-19T06:49:30.511Z	1658213370.511	88	105	S256-69kHz	25	002562
2022-07-19T06:49:30.073Z	1658213370.073	88	105	S256-69kHz	22	002564
2022-07-19T06:49:29.556Z	1658213369.556	88	105	S256-69kHz	28	002563
2022-07-19T06:48:57.156Z	1658213337.156	87	0	S256-69kHz	23	000417
2022-07-19T06:48:56.733Z	1658213336.733	87	0	S256-69kHz	7	000555
2022-07-19T06:48:54.512Z	1658213334.512	87	0	S256-69kHz	25	002562
2022-07-19T06:48:54.073Z	1658213334.073	87	0	S256-69kHz	20	002564
2022-07-19T06:48:53.556Z	1658213333.556	87	0	S256-69kHz	28	002563
2022-07-19T06:48:21.155Z	1658213301.155	88	104	S256-69kHz	23	000417
2022-07-19T06:48:20.732Z	1658213300.732	88	104	S256-69kHz	7	000555
2022-07-19T06:48:18.512Z	1658213298.512	88	104	S256-69kHz	24	002562
2022-07-19T06:48:18.073Z	1658213298.073	88	104	S256-69kHz	21	002564
2022-07-19T06:48:17.556Z	1658213297.556	88	104	S256-69kHz	28	002563
2022-07-19T06:47:45.155Z	1658213265.155	87	0	S256-69kHz	23	000417
2022-07-19T06:47:44.733Z	1658213264.733	87	0	S256-69kHz	8	000555
2022-07-19T06:47:42.513Z	1658213262.513	87	0	S256-69kHz	25	002562
2022-07-19T06:47:42.074Z	1658213262.074	87	0	S256-69kHz	20	002564
2022-07-19T06:47:41.557Z	1658213261.557	87	0	S256-69kHz	28	002563
2022-07-19T06:47:09.154Z	1658213229.154	88	103	S256-69kHz	23	000417
2022-07-19T06:47:08.732Z	1658213228.732	88	103	S256-69kHz	7	000555
2022-07-19T06:47:06.513Z	1658213226.513	88	103	S256-69kHz	25	002562
2022-07-19T06:47:06.074Z	1658213226.074	88	103	S256-69kHz	20	002564
2022-07-19T06:47:05.557Z	1658213225.557	88	103	S256-69kHz	28	002563
2022-07-19T06:46:45.971Z	1658213205.971	802563		R01M-69kHz	26	000555
2022-07-19T06:46:43.755Z	1658213203.755	802563		R01M-69kHz	50	002562
2022-07-19T06:46:43.317Z	1658213203.317	802563		R01M-69kHz	38	002564
2022-07-19T06:46:42.800Z	1658213202.800	802563		R01M-69kHz	63	002563
2022-07-19T06:46:33.154Z	1658213193.154	87	0	S256-69kHz	23	000417
2022-07-19T06:46:32.729Z	1658213192.729	87	0	S256-69kHz	7	000555
2022-07-19T06:46:30.514Z	1658213190.514	87	0	S256-69kHz	24	002562
2022-07-19T06:46:30.074Z	1658213190.074	87	0	S256-69kHz	20	002564
2022-07-19T06:46:29.558Z	1658213189.558	87	0	S256-69kHz	28	002563
2022-07-19T06:45:57.153Z	1658213157.153	88	102	S256-69kHz	23	000417
2022-07-19T06:45:56.730Z	1658213156.730	88	102	S256-69kHz	8	000555
2022-07-19T06:45:54.514Z	1658213154.514	88	102	S256-69kHz	24	002562
2022-07-19T06:45:54.075Z	1658213154.075	88	102	S256-69kHz	20	002564
2022-07-19T06:45:53.558Z	1658213153.558	88	102	S256-69kHz	28	002563
2022-07-19T06:45:21.152Z	1658213121.152	87	0	S256-69kHz	23	000417
2022-07-19T06:45:20.730Z	1658213120.730	87	0	S256-69kHz	8	000555
2022-07-19T06:45:18.514Z	1658213118.514	87	0	S256-69kHz	24	002562
2022-07-19T06:45:18.075Z	1658213118.075	87	0	S256-69kHz	20	002564
2022-07-19T06:45:17.559Z	1658213117.559	87	0	S256-69kHz	28	002563
2022-07-19T06:44:45.152Z	1658213085.152	88	101	S256-69kHz	23	000417
2022-07-19T06:44:44.730Z	1658213084.730	88	101	S256-69kHz	9	000555
2022-07-19T06:44:42.514Z	1658213082.514	88	101	S256-69kHz	24	002562
2022-07-19T06:44:42.076Z	1658213082.076	88	101	S256-69kHz	20	002564
2022-07-19T06:44:41.559Z	1658213081.559	88	101	S256-69kHz	28	002563
2022-07-19T06:44:09.152Z	1658213049.152	87	0	S256-69kHz	22	000417
2022-07-19T06:44:05.561Z	1658213045.561	87	0	S256-69kHz	29	002563
2022-07-19T06:43:33.151Z	1658213013.151	88	100	S256-69kHz	22	000417
2022-07-19T06:43:32.727Z	1658213012.727	88	100	S256-69kHz	16	000555
2022-07-19T06:43:30.515Z	1658213010.515	88	100	S256-69kHz	23	002562
2022-07-19T06:43:30.081Z	1658213010.081	88	100	S256-69kHz	12	002564
2022-07-19T06:43:29.560Z	1658213009.560	88	100	S256-69kHz	31	002563
2022-07-19T06:42:57.150Z	1658212977.150	87	0	S256-69kHz	22	000417
2022-07-19T06:42:56.727Z	1658212976.727	87	0	S256-69kHz	16	000555
2022-07-19T06:42:54.516Z	1658212974.516	87	0	S256-69kHz	23	002562
2022-07-19T06:42:54.080Z	1658212974.080	87	0	S256-69kHz	12	002564
2022-07-19T06:42:53.560Z	1658212973.560	87	0	S256-69kHz	31	002563
2022-07-19T06:42:21.150Z	1658212941.150	88	99	S256-69kHz	22	000417
2022-07-19T06:42:20.727Z	1658212940.727	88	99	S256-69kHz	17	000555
2022-07-19T06:42:18.516Z	1658212938.516	88	99	S256-69kHz	23	002562
2022-07-19T06:42:18.079Z	1658212938.079	88	99	S256-69kHz	12	002564
2022-07-19T06:42:17.561Z	1658212937.561	88	99	S256-69kHz	31	002563
2022-07-19T06:41:51.450Z	1658212911.450	802564		R01M-69kHz	39	000555
2022-07-19T06:41:49.240Z	1658212909.240	802564		R01M-69kHz	57	002562
2022-07-19T06:41:48.799Z	1658212908.799	802564		R01M-69kHz	63	002564
2022-07-19T06:41:48.284Z	1658212908.284	802564		R01M-69kHz	53	002563
2022-07-19T06:41:45.149Z	1658212905.149	87	0	S256-69kHz	21	000417
2022-07-19T06:41:44.728Z	1658212904.728	87	0	S256-69kHz	17	000555
2022-07-19T06:41:42.517Z	1658212902.517	87	0	S256-69kHz	21	002562
2022-07-19T06:41:41.561Z	1658212901.561	87	0	S256-69kHz	30	002563
2022-07-19T06:41:06.010Z	1658212866.010	802562		R01M-69kHz	45	000555
2022-07-19T06:41:03.799Z	1658212863.799	802562		R01M-69kHz	63	002562
2022-07-19T06:41:03.361Z	1658212863.361	802562		R01M-69kHz	57	002564
2022-07-19T06:41:02.847Z	1658212862.847	802562		R01M-69kHz	49	002563
2022-07-19T06:40:33.148Z	1658212833.148	87	0	S256-69kHz	21	000417
2022-07-19T06:40:29.562Z	1658212829.562	87	0	S256-69kHz	31	002563
2022-07-19T06:39:57.148Z	1658212797.148	88	97	S256-69kHz	22	000417
2022-07-19T06:39:56.726Z	1658212796.726	88	97	S256-69kHz	20	000555
2022-07-19T06:39:55.825Z	1658212795.825	88	97	S256-69kHz	9	000418
2022-07-19T06:39:54.517Z	1658212794.517	88	97	S256-69kHz	24	002562
2022-07-19T06:39:54.080Z	1658212794.080	88	97	S256-69kHz	15	002564
2022-07-19T06:39:53.563Z	1658212793.563	88	97	S256-69kHz	31	002563
2022-07-19T06:39:21.147Z	1658212761.147	87	0	S256-69kHz	22	000417
2022-07-19T06:39:20.726Z	1658212760.726	87	0	S256-69kHz	20	000555
2022-07-19T06:39:18.518Z	1658212758.518	87	0	S256-69kHz	24	002562
2022-07-19T06:39:18.080Z	1658212758.080	87	0	S256-69kHz	14	002564
2022-07-19T06:39:17.563Z	1658212757.563	87	0	S256-69kHz	30	002563
2022-07-19T06:38:45.146Z	1658212725.146	88	96	S256-69kHz	21	000417
2022-07-19T06:38:44.725Z	1658212724.725	88	96	S256-69kHz	19	000555
2022-07-19T06:38:42.519Z	1658212722.519	88	96	S256-69kHz	24	002562
2022-07-19T06:38:42.080Z	1658212722.080	88	96	S256-69kHz	13	002564
2022-07-19T06:38:41.563Z	1658212721.563	88	96	S256-69kHz	30	002563
2022-07-19T06:38:09.146Z	1658212689.146	87	0	S256-69kHz	22	000417
2022-07-19T06:38:08.725Z	1658212688.725	87	0	S256-69kHz	19	000555
2022-07-19T06:38:07.825Z	1658212687.825	87	0	S256-69kHz	10	000418
2022-07-19T06:38:06.519Z	1658212686.519	87	0	S256-69kHz	25	002562
2022-07-19T06:38:06.081Z	1658212686.081	87	0	S256-69kHz	13	002564
2022-07-19T06:38:05.564Z	1658212685.564	87	0	S256-69kHz	30	002563
2022-07-19T06:37:33.145Z	1658212653.145	88	95	S256-69kHz	22	000417
2022-07-19T06:37:32.725Z	1658212652.725	88	95	S256-69kHz	19	000555
2022-07-19T06:37:31.823Z	1658212651.823	88	95	S256-69kHz	9	000418
2022-07-19T06:37:30.519Z	1658212650.519	88	95	S256-69kHz	24	002562
2022-07-19T06:37:30.081Z	1658212650.081	88	95	S256-69kHz	14	002564
2022-07-19T06:37:29.564Z	1658212649.564	88	95	S256-69kHz	30	002563
2022-07-19T06:36:57.145Z	1658212617.145	87	0	S256-69kHz	22	000417
2022-07-19T06:36:56.725Z	1658212616.725	87	0	S256-69kHz	19	000555
2022-07-19T06:36:55.824Z	1658212615.824	87	0	S256-69kHz	9	000418
2022-07-19T06:36:54.519Z	1658212614.519	87	0	S256-69kHz	25	002562
2022-07-19T06:36:54.081Z	1658212614.081	87	0	S256-69kHz	14	002564
2022-07-19T06:36:53.565Z	1658212613.565	87	0	S256-69kHz	30	002563
2022-07-19T06:36:20.726Z	1658212580.726	88	94	S256-69kHz	19	000555
2022-07-19T06:36:15.961Z	1658212575.961	802563		R01M-69kHz	30	000555
2022-07-19T06:36:13.756Z	1658212573.756	802563		R01M-69kHz	60	002562
2022-07-19T06:36:13.317Z	1658212573.317	802563		R01M-69kHz	39	002564
2022-07-19T06:36:12.800Z	1658212572.800	802563		R01M-69kHz	63	002563
2022-07-19T06:35:50.766Z	1658212550.766	81	0	S256-69kHz	11	002563
2022-07-19T06:35:45.144Z	1658212545.144	87	0	S256-69kHz	18	000417
2022-07-19T06:35:44.784Z	1658212544.784	75	0	S256-69kHz	9	002564
2022-07-19T06:35:43.821Z	1658212543.821	87	0	S256-69kHz	11	000418
2022-07-19T06:35:42.520Z	1658212542.520	87	0	S256-69kHz	29	002562
2022-07-19T06:35:41.566Z	1658212541.566	87	0	S256-69kHz	26	002563
2022-07-19T06:35:09.143Z	1658212509.143	88	93	S256-69kHz	19	000417
2022-07-19T06:35:07.824Z	1658212507.824	88	93	S256-69kHz	10	000418
2022-07-19T06:35:06.521Z	1658212506.521	88	93	S256-69kHz	29	002562
2022-07-19T06:35:05.566Z	1658212505.566	88	93	S256-69kHz	26	002563
2022-07-19T06:34:33.143Z	1658212473.143	87	0	S256-69kHz	19	000417
2022-07-19T06:34:31.823Z	1658212471.823	87	0	S256-69kHz	11	000418
2022-07-19T06:34:30.520Z	1658212470.520	87	0	S256-69kHz	29	002562
2022-07-19T06:34:29.567Z	1658212469.567	87	0	S256-69kHz	25	002563
2022-07-19T06:33:57.142Z	1658212437.142	88	92	S256-69kHz	19	000417
2022-07-19T06:33:55.823Z	1658212435.823	88	92	S256-69kHz	12	000418
2022-07-19T06:33:54.521Z	1658212434.521	88	92	S256-69kHz	29	002562
2022-07-19T06:33:53.567Z	1658212433.567	88	92	S256-69kHz	25	002563
2022-07-19T06:33:21.142Z	1658212401.142	87	0	S256-69kHz	19	000417
2022-07-19T06:33:19.821Z	1658212399.821	87	0	S256-69kHz	10	000418
2022-07-19T06:33:18.521Z	1658212398.521	87	0	S256-69kHz	29	002562
2022-07-19T06:33:17.567Z	1658212397.567	87	0	S256-69kHz	25	002563
2022-07-19T06:32:45.140Z	1658212365.140	88	91	S256-69kHz	19	000417
2022-07-19T06:32:43.821Z	1658212363.821	88	91	S256-69kHz	11	000418
2022-07-19T06:32:42.522Z	1658212362.522	88	91	S256-69kHz	29	002562
2022-07-19T06:32:41.568Z	1658212361.568	88	91	S256-69kHz	25	002563
2022-07-19T06:32:09.140Z	1658212329.140	87	0	S256-69kHz	18	000417
2022-07-19T06:32:07.821Z	1658212327.821	87	0	S256-69kHz	12	000418
2022-07-19T06:32:06.522Z	1658212326.522	87	0	S256-69kHz	29	002562
2022-07-19T06:32:05.568Z	1658212325.568	87	0	S256-69kHz	25	002563
2022-07-19T06:32:02.441Z	1658212322.441	802564		R01M-69kHz	40	000555
2022-07-19T06:32:00.240Z	1658212320.240	802564		R01M-69kHz	59	002562
2022-07-19T06:31:59.800Z	1658212319.800	802564		R01M-69kHz	63	002564
2022-07-19T06:31:59.285Z	1658212319.285	802564		R01M-69kHz	48	002563
2022-07-19T06:31:33.140Z	1658212293.140	88	90	S256-69kHz	19	000417
2022-07-19T06:31:31.821Z	1658212291.821	88	90	S256-69kHz	10	000418
2022-07-19T06:31:30.523Z	1658212290.523	88	90	S256-69kHz	29	002562
2022-07-19T06:31:29.568Z	1658212289.568	88	90	S256-69kHz	25	002563
2022-07-19T06:31:02.999Z	1658212262.999	802562		R01M-69kHz	46	000555
2022-07-19T06:31:00.799Z	1658212260.799	802562		R01M-69kHz	63	002562
2022-07-19T06:31:00.360Z	1658212260.360	802562		R01M-69kHz	59	002564
2022-07-19T06:30:59.845Z	1658212259.845	802562		R01M-69kHz	61	002563
2022-07-19T06:30:57.139Z	1658212257.139	87	0	S256-69kHz	19	000417
2022-07-19T06:30:55.821Z	1658212255.821	87	0	S256-69kHz	12	000418
2022-07-19T06:30:54.522Z	1658212254.522	87	0	S256-69kHz	29	002562
2022-07-19T06:30:53.568Z	1658212253.568	87	0	S256-69kHz	25	002563
2022-07-19T06:30:21.139Z	1658212221.139	88	89	S256-69kHz	19	000417
2022-07-19T06:30:19.822Z	1658212219.822	88	89	S256-69kHz	12	000418
2022-07-19T06:30:18.523Z	1658212218.523	88	89	S256-69kHz	29	002562
2022-07-19T06:30:17.570Z	1658212217.570	88	89	S256-69kHz	25	002563
2022-07-19T06:29:45.138Z	1658212185.138	87	0	S256-69kHz	19	000417
2022-07-19T06:29:43.820Z	1658212183.820	87	0	S256-69kHz	12	000418
2022-07-19T06:29:42.523Z	1658212182.523	87	0	S256-69kHz	29	002562
2022-07-19T06:29:41.569Z	1658212181.569	87	0	S256-69kHz	25	002563
2022-07-19T06:29:19.787Z	1658212159.787	76	144	S256-69kHz	11	002564
2022-07-19T06:29:09.137Z	1658212149.137	88	88	S256-69kHz	19	000417
2022-07-19T06:29:07.820Z	1658212147.820	88	88	S256-69kHz	10	000418
2022-07-19T06:29:06.524Z	1658212146.524	88	88	S256-69kHz	29	002562
2022-07-19T06:29:05.570Z	1658212145.570	88	88	S256-69kHz	25	002563
2022-07-19T06:28:33.137Z	1658212113.137	87	0	S256-69kHz	19	000417
2022-07-19T06:28:31.819Z	1658212111.819	87	0	S256-69kHz	12	000418
2022-07-19T06:28:30.525Z	1658212110.525	87	0	S256-69kHz	29	002562
2022-07-19T06:28:29.570Z	1658212109.570	87	0	S256-69kHz	25	002563
2022-07-19T06:27:57.136Z	1658212077.136	88	87	S256-69kHz	19	000417
2022-07-19T06:27:55.821Z	1658212075.821	88	87	S256-69kHz	11	000418
2022-07-19T06:27:54.525Z	1658212074.525	88	87	S256-69kHz	29	002562
2022-07-19T06:27:53.570Z	1658212073.570	88	87	S256-69kHz	25	002563
2022-07-19T06:27:21.136Z	1658212041.136	87	0	S256-69kHz	19	000417
2022-07-19T06:27:19.820Z	1658212039.820	87	0	S256-69kHz	12	000418
2022-07-19T06:27:18.526Z	1658212038.526	87	0	S256-69kHz	29	002562
2022-07-19T06:27:17.571Z	1658212037.571	87	0	S256-69kHz	25	002563
2022-07-19T06:26:45.135Z	1658212005.135	88	86	S256-69kHz	19	000417
2022-07-19T06:26:43.818Z	1658212003.818	88	86	S256-69kHz	12	000418
2022-07-19T06:26:42.525Z	1658212002.525	88	86	S256-69kHz	29	002562
2022-07-19T06:26:41.571Z	1658212001.571	88	86	S256-69kHz	25	002563
2022-07-19T06:26:09.135Z	1658211969.135	87	0	S256-69kHz	18	000417
2022-07-19T06:26:07.818Z	1658211967.818	87	0	S256-69kHz	12	000418
2022-07-19T06:26:06.526Z	1658211966.526	87	0	S256-69kHz	29	002562
2022-07-19T06:26:05.572Z	1658211965.572	87	0	S256-69kHz	25	002563
2022-07-19T06:25:45.948Z	1658211945.948	802563		R01M-69kHz	44	000555
2022-07-19T06:25:43.753Z	1658211943.753	802563		R01M-69kHz	60	002562
2022-07-19T06:25:43.314Z	1658211943.314	802563		R01M-69kHz	43	002564
2022-07-19T06:25:42.799Z	1658211942.799	802563		R01M-69kHz	63	002563
2022-07-19T06:25:33.134Z	1658211933.134	88	85	S256-69kHz	17	000417
2022-07-19T06:25:31.821Z	1658211931.821	88	85	S256-69kHz	12	000418
2022-07-19T06:25:30.526Z	1658211930.526	88	85	S256-69kHz	29	002562
2022-07-19T06:25:29.572Z	1658211929.572	88	85	S256-69kHz	25	002563
2022-07-19T06:24:57.133Z	1658211897.133	87	0	S256-69kHz	19	000417
2022-07-19T06:24:55.818Z	1658211895.818	87	0	S256-69kHz	11	000418
2022-07-19T06:24:54.527Z	1658211894.527	87	0	S256-69kHz	29	002562
2022-07-19T06:24:53.573Z	1658211893.573	87	0	S256-69kHz	25	002563
2022-07-19T06:24:21.132Z	1658211861.132	88	84	S256-69kHz	19	000417
2022-07-19T06:24:19.818Z	1658211859.818	88	84	S256-69kHz	10	000418
2022-07-19T06:24:18.527Z	1658211858.527	88	84	S256-69kHz	29	002562
2022-07-19T06:24:17.573Z	1658211857.573	88	84	S256-69kHz	25	002563
2022-07-19T06:23:45.132Z	1658211825.132	87	0	S256-69kHz	19	000417
2022-07-19T06:23:43.818Z	1658211823.818	87	0	S256-69kHz	11	000418
2022-07-19T06:23:42.528Z	1658211822.528	87	0	S256-69kHz	29	002562
2022-07-19T06:23:41.574Z	1658211821.574	87	0	S256-69kHz	25	002563
2022-07-19T06:23:09.132Z	1658211789.132	88	83	S256-69kHz	19	000417
2022-07-19T06:23:07.819Z	1658211787.819	88	83	S256-69kHz	11	000418
2022-07-19T06:23:06.527Z	1658211786.527	88	83	S256-69kHz	29	002562
2022-07-19T06:23:05.574Z	1658211785.574	88	83	S256-69kHz	25	002563
2022-07-19T06:22:33.131Z	1658211753.131	87	0	S256-69kHz	19	000417
2022-07-19T06:22:31.818Z	1658211751.818	87	0	S256-69kHz	10	000418
2022-07-19T06:22:30.528Z	1658211750.528	87	0	S256-69kHz	29	002562
2022-07-19T06:22:29.574Z	1658211749.574	87	0	S256-69kHz	25	002563
2022-07-19T06:22:06.429Z	1658211726.429	802564		R01M-69kHz	42	000555
2022-07-19T06:22:04.240Z	1658211724.240	802564		R01M-69kHz	58	002562
2022-07-19T06:22:03.800Z	1658211723.800	802564		R01M-69kHz	63	002564
2022-07-19T06:22:03.286Z	1658211723.286	802564		R01M-69kHz	40	002563
2022-07-19T06:21:57.130Z	1658211717.130	88	82	S256-69kHz	19	000417
2022-07-19T06:21:55.818Z	1658211715.818	88	82	S256-69kHz	12	000418
2022-07-19T06:21:54.528Z	1658211714.528	88	82	S256-69kHz	29	002562
2022-07-19T06:21:53.575Z	1658211713.575	88	82	S256-69kHz	25	002563
2022-07-19T06:21:51.285Z	1658211711.285	82	148	S256-69kHz	11	002564
2022-07-19T06:21:44.789Z	1658211704.789	75	0	S256-69kHz	12	002564
2022-07-19T06:21:17.989Z	1658211677.989	802562		R01M-69kHz	46	000555
2022-07-19T06:21:15.800Z	1658211675.800	802562		R01M-69kHz	63	002562
2022-07-19T06:21:15.360Z	1658211675.360	802562		R01M-69kHz	58	002564
2022-07-19T06:21:14.846Z	1658211674.846	802562		R01M-69kHz	61	002563
2022-07-19T06:20:45.130Z	1658211645.130	88	81	S256-69kHz	19	000417
2022-07-19T06:20:43.819Z	1658211643.819	88	81	S256-69kHz	12	000418
2022-07-19T06:20:42.529Z	1658211642.529	88	81	S256-69kHz	29	002562
2022-07-19T06:20:41.576Z	1658211641.576	88	81	S256-69kHz	25	002563
2022-07-19T06:20:15.288Z	1658211615.288	82	146	S256-69kHz	12	002564
2022-07-19T06:20:09.129Z	1658211609.129	87	0	S256-69kHz	19	000417
2022-07-19T06:20:07.818Z	1658211607.818	87	0	S256-69kHz	12	000418
2022-07-19T06:20:06.530Z	1658211606.530	87	0	S256-69kHz	29	002562
2022-07-19T06:20:05.576Z	1658211605.576	87	0	S256-69kHz	25	002563
2022-07-19T06:19:59.786Z	1658211599.786	76	136	S256-69kHz	11	002564
2022-07-19T06:19:51.288Z	1658211591.288	81	0	S256-69kHz	12	002564
2022-07-19T06:19:33.128Z	1658211573.128	88	80	S256-69kHz	19	000417
2022-07-19T06:19:31.816Z	1658211571.816	88	80	S256-69kHz	12	000418
2022-07-19T06:19:30.531Z	1658211570.531	88	80	S256-69kHz	29	002562
2022-07-19T06:19:29.577Z	1658211569.577	88	80	S256-69kHz	25	002563
2022-07-19T06:18:57.127Z	1658211537.127	87	0	S256-69kHz	19	000417
2022-07-19T06:18:55.817Z	1658211535.817	87	0	S256-69kHz	11	000418
2022-07-19T06:18:54.530Z	1658211534.530	87	0	S256-69kHz	29	002562
2022-07-19T06:18:53.577Z	1658211533.577	87	0	S256-69kHz	25	002563
2022-07-19T06:18:21.127Z	1658211501.127	88	79	S256-69kHz	19	000417
2022-07-19T06:18:19.817Z	1658211499.817	88	79	S256-69kHz	10	000418
2022-07-19T06:18:18.531Z	1658211498.531	88	79	S256-69kHz	29	002562
2022-07-19T06:18:17.577Z	1658211497.577	88	79	S256-69kHz	25	002563
2022-07-19T06:17:45.127Z	1658211465.127	87	0	S256-69kHz	19	000417
2022-07-19T06:17:43.816Z	1658211463.816	87	0	S256-69kHz	12	000418
2022-07-19T06:17:42.531Z	1658211462.531	87	0	S256-69kHz	29	002562
2022-07-19T06:17:41.578Z	1658211461.578	87	0	S256-69kHz	25	002563
2022-07-19T06:17:09.126Z	1658211429.126	88	78	S256-69kHz	19	000417
2022-07-19T06:17:07.818Z	1658211427.818	88	78	S256-69kHz	11	000418
2022-07-19T06:17:06.532Z	1658211426.532	88	78	S256-69kHz	29	002562
2022-07-19T06:17:05.578Z	1658211425.578	88	78	S256-69kHz	25	002563
2022-07-19T06:16:33.125Z	1658211393.125	87	0	S256-69kHz	19	000417
2022-07-19T06:16:31.816Z	1658211391.816	87	0	S256-69kHz	10	000418
2022-07-19T06:16:30.532Z	1658211390.532	87	0	S256-69kHz	28	002562
2022-07-19T06:16:29.579Z	1658211389.579	87	0	S256-69kHz	25	002563
2022-07-19T06:15:57.124Z	1658211357.124	88	77	S256-69kHz	19	000417
2022-07-19T06:15:55.815Z	1658211355.815	88	77	S256-69kHz	10	000418
2022-07-19T06:15:54.533Z	1658211354.533	88	77	S256-69kHz	28	002562
2022-07-19T06:15:53.579Z	1658211353.579	88	77	S256-69kHz	25	002563
2022-07-19T06:15:21.936Z	1658211321.936	802563		R01M-69kHz	41	000555
2022-07-19T06:15:19.754Z	1658211319.754	802563		R01M-69kHz	60	002562
2022-07-19T06:15:19.314Z	1658211319.314	802563		R01M-69kHz	51	002564
2022-07-19T06:15:18.800Z	1658211318.800	802563		R01M-69kHz	63	002563
2022-07-19T06:15:03.289Z	1658211303.289	81	0	S256-69kHz	14	002564
2022-07-19T06:14:45.124Z	1658211285.124	88	76	S256-69kHz	17	000417
2022-07-19T06:14:44.788Z	1658211284.788	75	0	S256-69kHz	18	002564
2022-07-19T06:14:43.814Z	1658211283.814	88	76	S256-69kHz	12	000418
2022-07-19T06:14:42.534Z	1658211282.534	88	76	S256-69kHz	29	002562
2022-07-19T06:14:41.580Z	1658211281.580	88	76	S256-69kHz	25	002563
2022-07-19T06:14:39.289Z	1658211279.289	82	139	S256-69kHz	13	002564
2022-07-19T06:14:10.231Z	1658211250.231	76	131	S256-69kHz	12	002562
2022-07-19T06:14:09.788Z	1658211249.788	76	131	S256-69kHz	12	002564
2022-07-19T06:14:09.123Z	1658211249.123	87	0	S256-69kHz	19	000417
2022-07-19T06:14:07.814Z	1658211247.814	87	0	S256-69kHz	11	000418
2022-07-19T06:14:06.533Z	1658211246.533	87	0	S256-69kHz	29	002562
2022-07-19T06:14:05.581Z	1658211245.581	87	0	S256-69kHz	25	002563
2022-07-19T06:13:50.779Z	1658211230.779	82	138	S256-69kHz	12	002563
2022-07-19T06:13:35.229Z	1658211215.229	75	0	S256-69kHz	13	002562
2022-07-19T06:13:33.122Z	1658211213.122	88	75	S256-69kHz	19	000417
2022-07-19T06:13:31.814Z	1658211211.814	88	75	S256-69kHz	12	000418
2022-07-19T06:13:30.534Z	1658211210.534	88	75	S256-69kHz	29	002562
2022-07-19T06:13:29.913Z	1658211209.913	81	0	S256-69kHz	7	000555
2022-07-19T06:13:29.581Z	1658211209.581	88	75	S256-69kHz	25	002563
2022-07-19T06:13:27.294Z	1658211207.294	81	0	S256-69kHz	15	002564
2022-07-19T06:12:57.121Z	1658211177.121	87	0	S256-69kHz	18	000417
2022-07-19T06:12:55.817Z	1658211175.817	87	0	S256-69kHz	12	000418
2022-07-19T06:12:54.534Z	1658211174.534	87	0	S256-69kHz	29	002562
2022-07-19T06:12:53.581Z	1658211173.581	87	0	S256-69kHz	25	002563
2022-07-19T06:12:39.291Z	1658211159.291	81	0	S256-69kHz	14	002564
2022-07-19T06:12:24.789Z	1658211144.789	75	0	S256-69kHz	15	002564
2022-07-19T06:12:21.122Z	1658211141.122	88	74	S256-69kHz	19	000417
2022-07-19T06:12:19.814Z	1658211139.814	88	74	S256-69kHz	10	000418
2022-07-19T06:12:18.535Z	1658211138.535	88	74	S256-69kHz	29	002562
2022-07-19T06:12:17.582Z	1658211137.582	88	74	S256-69kHz	25	002563
2022-07-19T06:12:05.419Z	1658211125.419	802564		R01M-69kHz	32	000555
2022-07-19T06:12:03.241Z	1658211123.241	802564		R01M-69kHz	57	002562
2022-07-19T06:12:02.800Z	1658211122.800	802564		R01M-69kHz	63	002564
2022-07-19T06:12:02.288Z	1658211122.288	802564		R01M-69kHz	56	002563
2022-07-19T06:11:45.121Z	1658211105.121	87	0	S256-69kHz	19	000417
2022-07-19T06:11:43.815Z	1658211103.815	87	0	S256-69kHz	12	000418
2022-07-19T06:11:42.535Z	1658211102.535	87	0	S256-69kHz	29	002562
2022-07-19T06:11:41.582Z	1658211101.582	87	0	S256-69kHz	25	002563
2022-07-19T06:11:27.290Z	1658211087.290	82	135	S256-69kHz	13	002564
2022-07-19T06:11:14.788Z	1658211074.788	75	0	S256-69kHz	12	002564
2022-07-19T06:11:14.280Z	1658211074.280	75	0	S256-69kHz	11	002563
2022-07-19T06:11:09.120Z	1658211069.120	88	73	S256-69kHz	19	000417
2022-07-19T06:11:07.816Z	1658211067.816	88	73	S256-69kHz	10	000418
2022-07-19T06:11:06.536Z	1658211066.536	88	73	S256-69kHz	29	002562
2022-07-19T06:11:05.587Z	1658211065.587	88	73	S256-69kHz	25	002563
2022-07-19T06:11:03.291Z	1658211063.291	81	0	S256-69kHz	15	002564
2022-07-19T06:10:54.978Z	1658211054.978	802562		R01M-69kHz	46	000555
2022-07-19T06:10:52.800Z	1658211052.800	802562		R01M-69kHz	63	002562
2022-07-19T06:10:52.360Z	1658211052.360	802562		R01M-69kHz	57	002564
2022-07-19T06:10:51.847Z	1658211051.847	802562		R01M-69kHz	61	002563
2022-07-19T06:10:45.967Z	1658211045.967	79	1	S256-69kHz	17	002564
2022-07-19T06:10:33.119Z	1658211033.119	87	0	S256-69kHz	19	000417
2022-07-19T06:10:31.813Z	1658211031.813	87	0	S256-69kHz	11	000418
2022-07-19T06:10:30.535Z	1658211030.535	87	0	S256-69kHz	28	002562
2022-07-19T06:10:29.582Z	1658211029.582	87	0	S256-69kHz	25	002563
2022-07-19T06:10:04.788Z	1658211004.788	75	0	S256-69kHz	17	002564
2022-07-19T06:10:00.967Z	1658211000.967	80	182	S256-69kHz	15	002564
2022-07-19T06:09:57.120Z	1658210997.120	88	72	S256-69kHz	19	000417
2022-07-19T06:09:55.814Z	1658210995.814	88	72	S256-69kHz	11	000418
2022-07-19T06:09:54.537Z	1658210994.537	88	72	S256-69kHz	29	002562
2022-07-19T06:09:53.584Z	1658210993.584	88	72	S256-69kHz	25	002563
2022-07-19T06:09:30.230Z	1658210970.230	76	127	S256-69kHz	14	002562
2022-07-19T06:09:21.119Z	1658210961.119	87	0	S256-69kHz	19	000417
2022-07-19T06:09:19.814Z	1658210959.814	87	0	S256-69kHz	11	000418
2022-07-19T06:09:18.537Z	1658210958.537	87	0	S256-69kHz	29	002562
2022-07-19T06:09:17.583Z	1658210957.583	87	0	S256-69kHz	25	002563
2022-07-19T06:09:10.342Z	1658210950.342	78	14	S256-69kHz	10	002564
2022-07-19T06:09:03.293Z	1658210943.293	82	132	S256-69kHz	13	002564
2022-07-19T06:08:54.788Z	1658210934.788	75	0	S256-69kHz	20	002564
2022-07-19T06:08:45.118Z	1658210925.118	88	71	S256-69kHz	19	000417
2022-07-19T06:08:42.538Z	1658210922.538	88	71	S256-69kHz	29	002562
2022-07-19T06:08:41.584Z	1658210921.584	88	71	S256-69kHz	25	002563
2022-07-19T06:08:39.291Z	1658210919.291	81	0	S256-69kHz	14	002564
2022-07-19T06:08:19.791Z	1658210899.791	76	126	S256-69kHz	17	002564
2022-07-19T06:08:15.734Z	1658210895.734	82	131	S256-69kHz	11	002562
2022-07-19T06:08:15.292Z	1658210895.292	82	131	S256-69kHz	16	002564
2022-07-19T06:08:09.117Z	1658210889.117	87	0	S256-69kHz	19	000417
2022-07-19T06:08:07.813Z	1658210887.813	87	0	S256-69kHz	12	000418
2022-07-19T06:08:06.538Z	1658210886.538	87	0	S256-69kHz	29	002562
2022-07-19T06:08:05.584Z	1658210885.584	87	0	S256-69kHz	24	002563
2022-07-19T06:07:51.291Z	1658210871.291	81	0	S256-69kHz	17	002564
2022-07-19T06:07:33.116Z	1658210853.116	88	70	S256-69kHz	19	000417
2022-07-19T06:07:30.538Z	1658210850.538	88	70	S256-69kHz	29	002562
2022-07-19T06:07:29.584Z	1658210849.584	88	70	S256-69kHz	24	002563
2022-07-19T06:07:27.292Z	1658210847.292	82	130	S256-69kHz	12	002564
2022-07-19T06:07:03.295Z	1658210823.295	81	0	S256-69kHz	13	002564
2022-07-19T06:06:57.116Z	1658210817.116	87	0	S256-69kHz	19	000417
2022-07-19T06:06:55.813Z	1658210815.813	87	0	S256-69kHz	10	000418
2022-07-19T06:06:54.538Z	1658210814.538	87	0	S256-69kHz	29	002562
2022-07-19T06:06:53.585Z	1658210813.585	87	0	S256-69kHz	24	002563
2022-07-19T06:06:39.294Z	1658210799.294	82	129	S256-69kHz	15	002564
2022-07-19T06:06:21.116Z	1658210781.116	88	69	S256-69kHz	19	000417
2022-07-19T06:06:19.813Z	1658210779.813	88	69	S256-69kHz	10	000418
2022-07-19T06:06:18.538Z	1658210778.538	88	69	S256-69kHz	29	002562
2022-07-19T06:06:17.585Z	1658210777.585	88	69	S256-69kHz	24	002563
2022-07-19T06:06:00.230Z	1658210760.230	76	124	S256-69kHz	13	002562
2022-07-19T06:05:45.115Z	1658210745.115	87	0	S256-69kHz	19	000417
2022-07-19T06:05:43.812Z	1658210743.812	87	0	S256-69kHz	12	000418
2022-07-19T06:05:42.539Z	1658210742.539	87	0	S256-69kHz	29	002562
2022-07-19T06:05:41.586Z	1658210741.586	87	0	S256-69kHz	24	002563
2022-07-19T06:05:03.754Z	1658210703.754	802563		R01M-69kHz	60	002562
2022-07-19T06:05:03.314Z	1658210703.314	802563		R01M-69kHz	51	002564
2022-07-19T06:05:02.800Z	1658210702.800	802563		R01M-69kHz	63	002563
2022-07-19T06:04:50.229Z	1658210690.229	76	123	S256-69kHz	14	002562
2022-07-19T06:04:49.791Z	1658210689.791	76	123	S256-69kHz	11	002564
2022-07-19T06:04:49.276Z	1658210689.276	76	123	S256-69kHz	16	002563
2022-07-19T06:04:45.972Z	1658210685.972	79	1	S256-69kHz	12	002564
2022-07-19T06:04:39.740Z	1658210679.740	81	0	S256-69kHz	11	002562
2022-07-19T06:04:39.293Z	1658210679.293	81	0	S256-69kHz	14	002564
2022-07-19T06:04:33.114Z	1658210673.114	87	0	S256-69kHz	19	000417
2022-07-19T06:04:31.812Z	1658210671.812	87	0	S256-69kHz	10	000418
2022-07-19T06:04:30.540Z	1658210670.540	87	0	S256-69kHz	29	002562
2022-07-19T06:04:29.588Z	1658210669.588	87	0	S256-69kHz	24	002563
2022-07-19T06:03:57.113Z	1658210637.113	88	67	S256-69kHz	17	000417
2022-07-19T06:03:55.812Z	1658210635.812	88	67	S256-69kHz	12	000418
2022-07-19T06:03:54.540Z	1658210634.540	88	67	S256-69kHz	29	002562
2022-07-19T06:03:53.587Z	1658210633.587	88	67	S256-69kHz	24	002563
2022-07-19T06:03:50.499Z	1658210630.499	83	47	S256-69kHz	21	000555
2022-07-19T06:03:22.494Z	1658210602.494	84	189	S256-69kHz	20	000555
2022-07-19T06:03:21.112Z	1658210601.112	87	0	S256-69kHz	19	000417
2022-07-19T06:03:19.811Z	1658210599.811	87	0	S256-69kHz	12	000418
2022-07-19T06:03:18.541Z	1658210598.541	87	0	S256-69kHz	29	002562
2022-07-19T06:03:17.587Z	1658210597.587	87	0	S256-69kHz	24	002563
2022-07-19T06:02:45.112Z	1658210565.112	88	66	S256-69kHz	19	000417
2022-07-19T06:02:43.810Z	1658210563.810	88	66	S256-69kHz	12	000418
2022-07-19T06:02:42.540Z	1658210562.540	88	66	S256-69kHz	29	002562
2022-07-19T06:02:41.588Z	1658210561.588	88	66	S256-69kHz	24	002563
2022-07-19T06:02:39.295Z	1658210559.295	82	124	S256-69kHz	14	002564
2022-07-19T06:02:26.497Z	1658210546.497	84	188	S256-69kHz	12	000555
2022-07-19T06:02:09.111Z	1658210529.111	87	0	S256-69kHz	19	000417
2022-07-19T06:02:07.812Z	1658210527.812	87	0	S256-69kHz	12	000418
2022-07-19T06:02:06.541Z	1658210526.541	87	0	S256-69kHz	29	002562
2022-07-19T06:02:05.588Z	1658210525.588	87	0	S256-69kHz	23	002563
2022-07-19T06:01:58.495Z	1658210518.495	83	47	S256-69kHz	17	000555
2022-07-19T06:01:56.240Z	1658210516.240	802564		R01M-69kHz	57	002562
2022-07-19T06:01:55.799Z	1658210515.799	802564		R01M-69kHz	63	002564
2022-07-19T06:01:55.287Z	1658210515.287	802564		R01M-69kHz	50	002563
2022-07-19T06:01:33.111Z	1658210493.111	88	65	S256-69kHz	19	000417
2022-07-19T06:01:31.810Z	1658210491.810	88	65	S256-69kHz	12	000418
2022-07-19T06:01:30.541Z	1658210490.541	88	65	S256-69kHz	29	002562
2022-07-19T06:01:29.589Z	1658210489.589	88	65	S256-69kHz	24	002563
2022-07-19T06:00:51.800Z	1658210451.800	802562		R01M-69kHz	63	002562
2022-07-19T06:00:51.359Z	1658210451.359	802562		R01M-69kHz	53	002564
2022-07-19T06:00:50.848Z	1658210450.848	802562		R01M-69kHz	61	002563
2022-07-19T06:00:21.109Z	1658210421.109	88	64	S256-69kHz	19	000417
2022-07-19T06:00:19.812Z	1658210419.812	88	64	S256-69kHz	12	000418
2022-07-19T06:00:18.542Z	1658210418.542	88	64	S256-69kHz	29	002562
2022-07-19T06:00:17.590Z	1658210417.590	88	64	S256-69kHz	24	002563
2022-07-19T05:59:45.109Z	1658210385.109	87	0	S256-69kHz	19	000417
2022-07-19T05:59:42.542Z	1658210382.542	87	0	S256-69kHz	29	002562
2022-07-19T05:59:41.590Z	1658210381.590	87	0	S256-69kHz	24	002563
2022-07-19T05:59:09.109Z	1658210349.109	88	63	S256-69kHz	19	000417
2022-07-19T05:59:06.542Z	1658210346.542	88	63	S256-69kHz	29	002562
2022-07-19T05:59:05.591Z	1658210345.591	88	63	S256-69kHz	24	002563
2022-07-19T05:58:48.666Z	1658210328.666	90	113	S256-69kHz	17	000418
2022-07-19T05:58:41.513Z	1658210321.513	84	184	S256-69kHz	20	000418
2022-07-19T05:58:33.108Z	1658210313.108	87	0	S256-69kHz	18	000417
2022-07-19T05:58:30.543Z	1658210310.543	87	0	S256-69kHz	29	002562
2022-07-19T05:58:29.591Z	1658210309.591	87	0	S256-69kHz	24	002563
2022-07-19T05:57:57.107Z	1658210277.107	88	62	S256-69kHz	19	000417
2022-07-19T05:57:54.544Z	1658210274.544	88	62	S256-69kHz	29	002562
2022-07-19T05:57:53.591Z	1658210273.591	88	62	S256-69kHz	24	002563
2022-07-19T05:57:21.106Z	1658210241.106	87	0	S256-69kHz	17	000417
2022-07-19T05:57:18.544Z	1658210238.544	87	0	S256-69kHz	30	002562
2022-07-19T05:57:17.592Z	1658210237.592	87	0	S256-69kHz	25	002563
2022-07-19T05:56:45.106Z	1658210205.106	88	61	S256-69kHz	18	000417
2022-07-19T05:56:42.545Z	1658210202.545	88	61	S256-69kHz	30	002562
2022-07-19T05:56:41.592Z	1658210201.592	88	61	S256-69kHz	25	002563
2022-07-19T05:56:08.656Z	1658210168.656	90	111	S256-69kHz	18	000418
2022-07-19T05:56:06.545Z	1658210166.545	87	0	S256-69kHz	32	002562
2022-07-19T05:56:05.593Z	1658210165.593	87	0	S256-69kHz	25	002563
2022-07-19T05:55:53.509Z	1658210153.509	84	181	S256-69kHz	20	000418
2022-07-19T05:55:30.546Z	1658210130.546	88	60	S256-69kHz	28	002562
2022-07-19T05:55:30.107Z	1658210130.107	88	60	S256-69kHz	13	002564
2022-07-19T05:55:29.592Z	1658210129.592	88	60	S256-69kHz	26	002563
2022-07-19T05:55:26.631Z	1658210126.631	83	47	S256-69kHz	33	000417
2022-07-19T05:54:58.630Z	1658210098.630	84	180	S256-69kHz	31	000417
2022-07-19T05:54:58.491Z	1658210098.491	84	180	S256-69kHz	14	000555
2022-07-19T05:54:54.545Z	1658210094.545	87	0	S256-69kHz	31	002562
2022-07-19T05:54:54.108Z	1658210094.108	87	0	S256-69kHz	11	002564
2022-07-19T05:54:53.594Z	1658210093.594	87	0	S256-69kHz	23	002563
2022-07-19T05:54:37.753Z	1658210077.753	802563		R01M-69kHz	54	002562
2022-07-19T05:54:37.312Z	1658210077.312	802563		R01M-69kHz	45	002564
2022-07-19T05:54:36.799Z	1658210076.799	802563		R01M-69kHz	63	002563
2022-07-19T05:54:18.546Z	1658210058.546	88	59	S256-69kHz	29	002562
2022-07-19T05:54:18.106Z	1658210058.106	88	59	S256-69kHz	20	002564
2022-07-19T05:54:09.806Z	1658210049.806	89	48	S256-69kHz	21	000417
2022-07-19T05:54:02.629Z	1658210042.629	84	179	S256-69kHz	25	000417
2022-07-19T05:53:42.546Z	1658210022.546	87	0	S256-69kHz	29	002562
2022-07-19T05:53:42.107Z	1658210022.107	87	0	S256-69kHz	20	002564
2022-07-19T05:53:33.511Z	1658210013.511	83	47	S256-69kHz	18	000418
2022-07-19T05:53:29.807Z	1658210009.807	90	109	S256-69kHz	25	000417
2022-07-19T05:53:28.667Z	1658210008.667	90	109	S256-69kHz	17	000418
2022-07-19T05:53:06.629Z	1658209986.629	84	178	S256-69kHz	22	000417
2022-07-19T05:53:06.547Z	1658209986.547	88	58	S256-69kHz	29	002562
2022-07-19T05:53:06.107Z	1658209986.107	88	58	S256-69kHz	19	002564
2022-07-19T05:53:05.509Z	1658209985.509	84	178	S256-69kHz	22	000418
2022-07-19T05:52:49.802Z	1658209969.802	89	48	S256-69kHz	25	000417
2022-07-19T05:52:48.653Z	1658209968.653	89	48	S256-69kHz	14	000418
2022-07-19T05:52:38.627Z	1658209958.627	83	47	S256-69kHz	40	000417
2022-07-19T05:52:38.487Z	1658209958.487	83	47	S256-69kHz	17	000555
2022-07-19T05:52:30.547Z	1658209950.547	87	0	S256-69kHz	29	002562
2022-07-19T05:52:30.107Z	1658209950.107	87	0	S256-69kHz	18	002564
2022-07-19T05:52:10.486Z	1658209930.486	84	177	S256-69kHz	18	000555
2022-07-19T05:52:07.241Z	1658209927.241	802564		R01M-69kHz	49	002562
2022-07-19T05:52:06.800Z	1658209926.800	802564		R01M-69kHz	63	002564
2022-07-19T05:51:54.548Z	1658209914.548	88	57	S256-69kHz	30	002562
2022-07-19T05:51:54.107Z	1658209914.107	88	57	S256-69kHz	21	002564
2022-07-19T05:51:42.626Z	1658209902.626	83	47	S256-69kHz	49	000417
2022-07-19T05:51:42.485Z	1658209902.485	83	47	S256-69kHz	19	000555
2022-07-19T05:51:41.508Z	1658209901.508	83	47	S256-69kHz	16	000418
2022-07-19T05:51:29.801Z	1658209889.801	89	48	S256-69kHz	26	000417
2022-07-19T05:51:18.547Z	1658209878.547	87	0	S256-69kHz	30	002562
2022-07-19T05:51:18.107Z	1658209878.107	87	0	S256-69kHz	21	002564
2022-07-19T05:51:14.624Z	1658209874.624	84	176	S256-69kHz	48	000417
2022-07-19T05:51:14.485Z	1658209874.485	84	176	S256-69kHz	20	000555
2022-07-19T05:50:46.624Z	1658209846.624	83	47	S256-69kHz	41	000417
2022-07-19T05:50:46.483Z	1658209846.483	83	47	S256-69kHz	21	000555
2022-07-19T05:50:42.548Z	1658209842.548	88	56	S256-69kHz	30	002562
2022-07-19T05:50:42.109Z	1658209842.109	88	56	S256-69kHz	21	002564
2022-07-19T05:50:23.800Z	1658209823.800	802562		R01M-69kHz	63	002562
2022-07-19T05:50:23.359Z	1658209823.359	802562		R01M-69kHz	54	002564
2022-07-19T05:50:18.623Z	1658209818.623	84	175	S256-69kHz	39	000417
2022-07-19T05:50:18.484Z	1658209818.484	84	175	S256-69kHz	19	000555
2022-07-19T05:50:09.799Z	1658209809.799	89	48	S256-69kHz	25	000417
2022-07-19T05:50:09.653Z	1658209809.653	89	48	S256-69kHz	8	000555
2022-07-19T05:50:06.548Z	1658209806.548	87	0	S256-69kHz	30	002562
2022-07-19T05:50:06.108Z	1658209806.108	87	0	S256-69kHz	22	002564
2022-07-19T05:49:50.623Z	1658209790.623	83	47	S256-69kHz	48	000417
2022-07-19T05:49:50.490Z	1658209790.490	83	47	S256-69kHz	17	000555
2022-07-19T05:49:30.549Z	1658209770.549	88	55	S256-69kHz	30	002562
2022-07-19T05:49:30.108Z	1658209770.108	88	55	S256-69kHz	23	002564
2022-07-19T05:49:29.799Z	1658209769.799	90	106	S256-69kHz	23	000417
2022-07-19T05:49:28.653Z	1658209768.653	90	106	S256-69kHz	15	000418
2022-07-19T05:49:22.622Z	1658209762.622	84	174	S256-69kHz	45	000417
2022-07-19T05:49:22.483Z	1658209762.483	84	174	S256-69kHz	20	000555
2022-07-19T05:49:21.506Z	1658209761.506	84	174	S256-69kHz	13	000418
2022-07-19T05:48:54.621Z	1658209734.621	83	47	S256-69kHz	46	000417
2022-07-19T05:48:54.549Z	1658209734.549	87	0	S256-69kHz	29	002562
2022-07-19T05:48:54.483Z	1658209734.483	83	47	S256-69kHz	14	000555
2022-07-19T05:48:54.110Z	1658209734.110	87	0	S256-69kHz	20	002564
2022-07-19T05:48:49.799Z	1658209729.799	89	48	S256-69kHz	24	000417
2022-07-19T05:48:48.656Z	1658209728.656	89	48	S256-69kHz	17	000418
2022-07-19T05:48:26.621Z	1658209706.621	84	173	S256-69kHz	43	000417
2022-07-19T05:48:26.483Z	1658209706.483	84	173	S256-69kHz	18	000555
2022-07-19T05:48:18.550Z	1658209698.550	88	54	S256-69kHz	29	002562
2022-07-19T05:48:18.111Z	1658209698.111	88	54	S256-69kHz	19	002564
2022-07-19T05:48:09.798Z	1658209689.798	90	105	S256-69kHz	26	000417
2022-07-19T05:47:58.621Z	1658209678.621	83	47	S256-69kHz	46	000417
2022-07-19T05:47:58.482Z	1658209678.482	83	47	S256-69kHz	17	000555
2022-07-19T05:47:42.109Z	1658209662.109	87	0	S256-69kHz	19	002564
2022-07-19T05:47:06.110Z	1658209626.110	88	53	S256-69kHz	21	002564
2022-07-19T05:47:02.619Z	1658209622.619	83	47	S256-69kHz	43	000417
2022-07-19T05:47:02.482Z	1658209622.482	83	47	S256-69kHz	15	000555
2022-07-19T05:46:49.801Z	1658209609.801	90	104	S256-69kHz	25	000417
2022-07-19T05:46:34.617Z	1658209594.617	84	171	S256-69kHz	45	000417
2022-07-19T05:46:34.480Z	1658209594.480	84	171	S256-69kHz	20	000555
2022-07-19T05:46:33.506Z	1658209593.506	68	172	S256-69kHz	13	000418
2022-07-19T05:46:30.116Z	1658209590.116	87	0	S256-69kHz	13	002564
2022-07-19T05:46:06.617Z	1658209566.617	83	47	S256-69kHz	44	000417
2022-07-19T05:46:06.482Z	1658209566.482	83	47	S256-69kHz	19	000555
2022-07-19T05:46:05.501Z	1658209565.501	83	47	S256-69kHz	21	000418
2022-07-19T05:46:03.489Z	1658209563.489	83	47	S256-69kHz	12	002563
2022-07-19T05:45:54.114Z	1658209554.114	88	52	S256-69kHz	12	002564
2022-07-19T05:45:38.617Z	1658209538.617	84	170	S256-69kHz	49	000417
2022-07-19T05:45:38.479Z	1658209538.479	84	170	S256-69kHz	21	000555
2022-07-19T05:45:37.501Z	1658209537.501	84	170	S256-69kHz	18	000418
2022-07-19T05:45:29.795Z	1658209529.795	90	103	S256-69kHz	24	000417
2022-07-19T05:45:28.648Z	1658209528.648	90	103	S256-69kHz	17	000418
2022-07-19T05:45:18.113Z	1658209518.113	87	0	S256-69kHz	12	002564
2022-07-19T05:45:10.616Z	1658209510.616	83	47	S256-69kHz	41	000417
2022-07-19T05:45:10.478Z	1658209510.478	83	47	S256-69kHz	19	000555
2022-07-19T05:45:09.502Z	1658209509.502	83	47	S256-69kHz	16	000418
2022-07-19T05:44:57.363Z	1658209497.363	802563		R01M-69kHz	13	000555
2022-07-19T05:44:55.090Z	1658209495.090	802563		R01M-69kHz	26	002562
2022-07-19T05:44:53.799Z	1658209493.799	802563		R01M-69kHz	63	002563
2022-07-19T05:44:49.794Z	1658209489.794	89	48	S256-69kHz	23	000417
2022-07-19T05:44:48.649Z	1658209488.649	89	48	S256-69kHz	18	000418
2022-07-19T05:44:47.578Z	1658209487.578	89	48	S256-69kHz	16	002562
2022-07-19T05:44:42.615Z	1658209482.615	84	169	S256-69kHz	40	000417
2022-07-19T05:44:42.479Z	1658209482.479	84	169	S256-69kHz	17	000555
2022-07-19T05:44:42.115Z	1658209482.115	88	51	S256-69kHz	11	002564
2022-07-19T05:44:40.392Z	1658209480.392	84	169	S256-69kHz	23	002562
2022-07-19T05:44:14.614Z	1658209454.614	83	47	S256-69kHz	45	000417
2022-07-19T05:44:14.479Z	1658209454.479	83	47	S256-69kHz	18	000555
2022-07-19T05:44:13.500Z	1658209453.500	83	47	S256-69kHz	23	000418
2022-07-19T05:44:12.392Z	1658209452.392	83	47	S256-69kHz	24	002562
2022-07-19T05:44:11.491Z	1658209451.491	83	47	S256-69kHz	13	002563
2022-07-19T05:44:09.793Z	1658209449.793	90	102	S256-69kHz	26	000417
2022-07-19T05:44:06.112Z	1658209446.112	87	0	S256-69kHz	20	002564
2022-07-19T05:43:46.614Z	1658209426.614	84	168	S256-69kHz	49	000417
2022-07-19T05:43:46.480Z	1658209426.480	84	168	S256-69kHz	21	000555
2022-07-19T05:43:44.393Z	1658209424.393	84	168	S256-69kHz	17	002562
2022-07-19T05:43:30.112Z	1658209410.112	88	50	S256-69kHz	21	002564
2022-07-19T05:43:29.793Z	1658209409.793	89	48	S256-69kHz	24	000417
2022-07-19T05:43:29.653Z	1658209409.653	89	48	S256-69kHz	8	000555
2022-07-19T05:43:18.613Z	1658209398.613	83	47	S256-69kHz	40	000417
2022-07-19T05:43:18.477Z	1658209398.477	83	47	S256-69kHz	17	000555
2022-07-19T05:43:17.506Z	1658209397.506	83	47	S256-69kHz	18	000418
2022-07-19T05:42:54.113Z	1658209374.113	87	0	S256-69kHz	16	002564
2022-07-19T05:42:50.613Z	1658209370.613	84	167	S256-69kHz	50	000417
2022-07-19T05:42:50.476Z	1658209370.476	84	167	S256-69kHz	20	000555
2022-07-19T05:42:22.612Z	1658209342.612	83	47	S256-69kHz	48	000417
2022-07-19T05:42:22.476Z	1658209342.476	83	47	S256-69kHz	20	000555
2022-07-19T05:42:20.393Z	1658209340.393	83	47	S256-69kHz	20	002562
2022-07-19T05:42:18.114Z	1658209338.114	88	49	S256-69kHz	13	002564
2022-07-19T05:42:09.790Z	1658209329.790	89	48	S256-69kHz	23	000417
2022-07-19T05:42:07.580Z	1658209327.580	89	48	S256-69kHz	17	002562
2022-07-19T05:42:06.799Z	1658209326.799	802564		R01M-69kHz	63	002564
2022-07-19T05:41:54.612Z	1658209314.612	84	166	S256-69kHz	40	000417
2022-07-19T05:41:54.476Z	1658209314.476	84	166	S256-69kHz	16	000555
2022-07-19T05:41:52.395Z	1658209312.395	84	166	S256-69kHz	16	002562
2022-07-19T05:41:28.657Z	1658209288.657	90	100	S256-69kHz	17	000418
2022-07-19T05:41:26.611Z	1658209286.611	83	47	S256-69kHz	36	000417
2022-07-19T05:41:24.398Z	1658209284.398	83	47	S256-69kHz	20	002562
2022-07-19T05:40:58.610Z	1658209258.610	84	165	S256-69kHz	38	000417
2022-07-19T05:40:58.475Z	1658209258.475	84	165	S256-69kHz	19	000555
2022-07-19T05:40:49.800Z	1658209249.800	802562		R01M-69kHz	63	002562
2022-07-19T05:40:49.178Z	1658209249.178	802562		R01M-69kHz	29	002563
2022-07-19T05:40:45.972Z	1658209245.972	79	0	S256-69kHz	22	002564
2022-07-19T05:40:30.609Z	1658209230.609	83	47	S256-69kHz	34	000417
2022-07-19T05:40:30.481Z	1658209230.481	83	47	S256-69kHz	17	000555
2022-07-19T05:40:29.513Z	1658209229.513	83	47	S256-69kHz	12	000418
2022-07-19T05:40:28.402Z	1658209228.402	83	47	S256-69kHz	16	002562
2022-07-19T05:40:09.791Z	1658209209.791	90	99	S256-69kHz	24	000417
2022-07-19T05:40:08.646Z	1658209208.646	90	99	S256-69kHz	17	000418
2022-07-19T05:40:02.608Z	1658209202.608	84	164	S256-69kHz	40	000417
2022-07-19T05:40:02.477Z	1658209202.477	84	164	S256-69kHz	16	000555
2022-07-19T05:40:01.497Z	1658209201.497	84	164	S256-69kHz	14	000418
2022-07-19T05:39:34.609Z	1658209174.609	83	47	S256-69kHz	37	000417
2022-07-19T05:39:34.477Z	1658209174.477	83	47	S256-69kHz	14	000555
2022-07-19T05:39:31.896Z	1658209171.896	83	47	S256-69kHz	24	002564
2022-07-19T05:39:29.788Z	1658209169.788	89	48	S256-69kHz	23	000417
2022-07-19T05:39:28.648Z	1658209168.648	89	48	S256-69kHz	17	000418
2022-07-19T05:39:27.587Z	1658209167.587	89	48	S256-69kHz	17	002562
2022-07-19T05:39:27.057Z	1658209167.057	89	48	S256-69kHz	22	002564
2022-07-19T05:39:06.607Z	1658209146.607	84	163	S256-69kHz	35	000417
2022-07-19T05:39:03.892Z	1658209143.892	84	163	S256-69kHz	18	002564
2022-07-19T05:38:49.786Z	1658209129.786	90	98	S256-69kHz	27	000417
2022-07-19T05:38:47.580Z	1658209127.580	90	98	S256-69kHz	16	002562
2022-07-19T05:38:47.062Z	1658209127.062	90	98	S256-69kHz	20	002564
2022-07-19T05:38:38.607Z	1658209118.607	83	47	S256-69kHz	35	000417
2022-07-19T05:38:38.474Z	1658209118.474	83	47	S256-69kHz	16	000555
2022-07-19T05:38:37.504Z	1658209117.504	83	47	S256-69kHz	8	000418
2022-07-19T05:38:36.398Z	1658209116.398	83	47	S256-69kHz	18	002562
2022-07-19T05:38:10.479Z	1658209090.479	84	162	S256-69kHz	17	000555
2022-07-19T05:37:42.605Z	1658209062.605	83	47	S256-69kHz	47	000417
2022-07-19T05:37:42.474Z	1658209062.474	83	47	S256-69kHz	19	000555
2022-07-19T05:37:40.394Z	1658209060.394	83	47	S256-69kHz	18	002562
2022-07-19T05:37:29.785Z	1658209049.785	90	97	S256-69kHz	24	000417
2022-07-19T05:37:14.605Z	1658209034.605	84	161	S256-69kHz	48	000417
2022-07-19T05:37:14.472Z	1658209034.472	84	161	S256-69kHz	21	000555
2022-07-19T05:37:13.494Z	1658209033.494	84	161	S256-69kHz	11	000418
2022-07-19T05:36:46.603Z	1658209006.603	83	47	S256-69kHz	41	000417
2022-07-19T05:36:46.471Z	1658209006.471	83	47	S256-69kHz	19	000555
2022-07-19T05:36:09.786Z	1658208969.786	90	96	S256-69kHz	23	000417
2022-07-19T05:36:07.584Z	1658208967.584	90	96	S256-69kHz	18	002562
2022-07-19T05:35:51.449Z	1658208951.449	81	3	S256-69kHz	31	002564
2022-07-19T05:35:50.603Z	1658208950.603	83	47	S256-69kHz	42	000417
2022-07-19T05:35:48.398Z	1658208948.398	83	47	S256-69kHz	19	002562
2022-07-19T05:35:42.977Z	1658208942.977	76	98	S256-69kHz	24	000417
2022-07-19T05:35:41.662Z	1658208941.662	76	98	S256-69kHz	19	000418
2022-07-19T05:35:40.619Z	1658208940.619	76	98	S256-69kHz	25	002562
2022-07-19T05:35:39.933Z	1658208939.933	76	98	S256-69kHz	36	002564
2022-07-19T05:35:39.836Z	1658208939.836	76	98	S256-69kHz	15	002563
2022-07-19T05:35:29.795Z	1658208929.795	89	48	S256-69kHz	25	000417
2022-07-19T05:35:27.450Z	1658208927.450	82	90	S256-69kHz	31	002564
2022-07-19T05:35:22.602Z	1658208922.602	84	159	S256-69kHz	47	000417
2022-07-19T05:35:13.498Z	1658208913.498	77	3	S256-69kHz	23	000417
2022-07-19T05:34:54.602Z	1658208894.602	83	47	S256-69kHz	46	000417
2022-07-19T05:34:54.471Z	1658208894.471	83	47	S256-69kHz	13	000555
2022-07-19T05:34:52.395Z	1658208892.395	83	47	S256-69kHz	20	002562
2022-07-19T05:34:49.790Z	1658208889.790	90	95	S256-69kHz	28	000417
2022-07-19T05:34:47.581Z	1658208887.581	90	95	S256-69kHz	17	002562
2022-07-19T05:34:46.134Z	1658208886.134	79	3	S256-69kHz	35	002564
2022-07-19T05:34:42.487Z	1658208882.487	82	89	S256-69kHz	19	000417
2022-07-19T05:34:41.182Z	1658208881.182	82	89	S256-69kHz	25	000418
2022-07-19T05:34:41.087Z	1658208881.087	802563		R01M-69kHz	29	002562
2022-07-19T05:34:39.800Z	1658208879.800	802563		R01M-69kHz	63	002563
2022-07-19T05:34:39.458Z	1658208879.458	82	89	S256-69kHz	32	002564
2022-07-19T05:34:32.970Z	1658208872.970	76	97	S256-69kHz	27	000417
2022-07-19T05:34:31.659Z	1658208871.659	76	97	S256-69kHz	25	000418
2022-07-19T05:34:30.617Z	1658208870.617	76	97	S256-69kHz	20	002562
2022-07-19T05:34:29.829Z	1658208869.829	76	97	S256-69kHz	16	002563
2022-07-19T05:34:26.600Z	1658208866.600	84	158	S256-69kHz	39	000417
2022-07-19T05:34:26.470Z	1658208866.470	84	158	S256-69kHz	10	000555
2022-07-19T05:34:25.505Z	1658208865.505	84	158	S256-69kHz	18	000418
2022-07-19T05:34:24.400Z	1658208864.400	84	158	S256-69kHz	22	002562
2022-07-19T05:34:18.486Z	1658208858.486	81	3	S256-69kHz	22	000417
2022-07-19T05:34:17.174Z	1658208857.174	81	3	S256-69kHz	23	000418
2022-07-19T05:34:15.452Z	1658208855.452	81	3	S256-69kHz	31	002564
2022-07-19T05:34:04.127Z	1658208844.127	80	158	S256-69kHz	26	000417
2022-07-19T05:34:01.796Z	1658208841.796	80	158	S256-69kHz	25	002562
2022-07-19T05:34:01.134Z	1658208841.134	80	158	S256-69kHz	33	002564
2022-07-19T05:33:58.601Z	1658208838.601	83	47	S256-69kHz	39	000417
2022-07-19T05:33:58.469Z	1658208838.469	83	47	S256-69kHz	16	000555
2022-07-19T05:33:52.187Z	1658208832.187	77	3	S256-69kHz	28	000418
2022-07-19T05:33:50.505Z	1658208830.505	77	3	S256-69kHz	28	002564
2022-07-19T05:33:30.600Z	1658208810.600	84	157	S256-69kHz	43	000417
2022-07-19T05:33:30.469Z	1658208810.469	84	157	S256-69kHz	19	000555
2022-07-19T05:33:27.455Z	1658208807.455	81	3	S256-69kHz	32	002564
2022-07-19T05:33:22.964Z	1658208802.964	76	96	S256-69kHz	24	000417
2022-07-19T05:33:21.658Z	1658208801.658	76	96	S256-69kHz	32	000418
2022-07-19T05:33:19.123Z	1658208799.123	79	3	S256-69kHz	22	000417
2022-07-19T05:33:16.795Z	1658208796.795	79	3	S256-69kHz	26	002562
2022-07-19T05:33:16.136Z	1658208796.136	79	3	S256-69kHz	35	002564
2022-07-19T05:33:13.498Z	1658208793.498	78	243	S256-69kHz	14	000417
2022-07-19T05:33:12.185Z	1658208792.185	78	243	S256-69kHz	30	000418
2022-07-19T05:33:10.505Z	1658208790.505	78	243	S256-69kHz	30	002564
2022-07-19T05:33:05.174Z	1658208785.174	82	87	S256-69kHz	27	000418
2022-07-19T05:33:03.454Z	1658208783.454	82	87	S256-69kHz	30	002564
2022-07-19T05:33:02.598Z	1658208782.598	83	47	S256-69kHz	46	000417
2022-07-19T05:33:02.469Z	1658208782.469	83	47	S256-69kHz	23	000555
2022-07-19T05:33:01.491Z	1658208781.491	83	47	S256-69kHz	15	000418
2022-07-19T05:33:00.396Z	1658208780.396	83	47	S256-69kHz	20	002562
2022-07-19T05:32:59.899Z	1658208779.899	83	47	S256-69kHz	13	002564
2022-07-19T05:32:44.939Z	1658208764.939	75	3	S256-69kHz	31	002564
2022-07-19T05:32:42.479Z	1658208762.479	81	3	S256-69kHz	25	000417
2022-07-19T05:32:41.174Z	1658208761.174	81	3	S256-69kHz	27	000418
2022-07-19T05:32:39.456Z	1658208759.456	81	3	S256-69kHz	27	002564
2022-07-19T05:32:34.598Z	1658208754.598	84	156	S256-69kHz	45	000417
2022-07-19T05:32:31.494Z	1658208751.494	84	156	S256-69kHz	17	002563
2022-07-19T05:32:18.478Z	1658208738.478	82	86	S256-69kHz	23	000417
2022-07-19T05:32:15.337Z	1658208735.337	82	86	S256-69kHz	13	002563
2022-07-19T05:32:13.800Z	1658208733.800	802564		R01M-69kHz	63	002564
2022-07-19T05:32:06.598Z	1658208726.598	83	47	S256-69kHz	46	000417
2022-07-19T05:32:06.467Z	1658208726.467	83	47	S256-69kHz	15	000555
2022-07-19T05:32:05.491Z	1658208725.491	83	47	S256-69kHz	14	000418
2022-07-19T05:32:03.895Z	1658208723.895	83	47	S256-69kHz	18	002564
2022-07-19T05:31:49.115Z	1658208709.115	79	3	S256-69kHz	27	000417
2022-07-19T05:31:47.816Z	1658208707.816	79	3	S256-69kHz	32	000418
2022-07-19T05:31:46.144Z	1658208706.144	79	3	S256-69kHz	35	002564
2022-07-19T05:31:38.597Z	1658208698.597	84	155	S256-69kHz	47	000417
2022-07-19T05:31:38.467Z	1658208698.467	84	155	S256-69kHz	15	000555
2022-07-19T05:31:36.654Z	1658208696.654	75	3	S256-69kHz	34	000418
2022-07-19T05:31:34.940Z	1658208694.940	75	3	S256-69kHz	33	002564
2022-07-19T05:31:27.457Z	1658208687.457	82	85	S256-69kHz	31	002564
2022-07-19T05:31:11.159Z	1658208671.159	77	3	S256-69kHz	28	002562
2022-07-19T05:31:10.508Z	1658208670.508	77	3	S256-69kHz	33	002564
2022-07-19T05:31:03.459Z	1658208663.459	81	3	S256-69kHz	32	002564
2022-07-19T05:30:49.776Z	1658208649.776	90	92	S256-69kHz	31	000417
2022-07-19T05:30:48.639Z	1658208648.639	90	92	S256-69kHz	29	000418
2022-07-19T05:30:47.581Z	1658208647.581	90	92	S256-69kHz	23	002562
2022-07-19T05:30:42.595Z	1658208642.595	84	154	S256-69kHz	45	000417
2022-07-19T05:30:39.459Z	1658208639.459	82	84	S256-69kHz	32	002564
2022-07-19T05:30:36.800Z	1658208636.800	802562		R01M-69kHz	63	002562
2022-07-19T05:30:36.180Z	1658208636.180	802562		R01M-69kHz	29	002563
2022-07-19T05:30:33.478Z	1658208633.478	78	241	S256-69kHz	34	000417
2022-07-19T05:30:33.322Z	1658208633.322	78	241	S256-69kHz	14	000555
2022-07-19T05:30:32.186Z	1658208632.186	78	241	S256-69kHz	31	000418
2022-07-19T05:30:31.159Z	1658208631.159	78	241	S256-69kHz	23	002562
2022-07-19T05:30:30.509Z	1658208630.509	78	241	S256-69kHz	27	002564
2022-07-19T05:30:27.950Z	1658208627.950	75	3	S256-69kHz	28	000417
2022-07-19T05:30:26.655Z	1658208626.655	75	3	S256-69kHz	29	000418
2022-07-19T05:30:25.608Z	1658208625.608	75	3	S256-69kHz	29	002562
2022-07-19T05:30:24.942Z	1658208624.942	75	3	S256-69kHz	38	002564
2022-07-19T05:30:24.814Z	1658208624.814	75	3	S256-69kHz	18	002563
2022-07-19T05:30:18.472Z	1658208618.472	81	3	S256-69kHz	22	000417
2022-07-19T05:30:14.594Z	1658208614.594	83	47	S256-69kHz	46	000417
2022-07-19T05:30:14.465Z	1658208614.465	83	47	S256-69kHz	17	000555
2022-07-19T05:30:09.776Z	1658208609.776	89	48	S256-69kHz	23	000417
2022-07-19T05:30:08.641Z	1658208608.641	89	48	S256-69kHz	22	000418
2022-07-19T05:30:07.583Z	1658208607.583	89	48	S256-69kHz	19	002562
2022-07-19T05:29:46.594Z	1658208586.594	84	153	S256-69kHz	49	000417
2022-07-19T05:29:46.465Z	1658208586.465	84	153	S256-69kHz	20	000555
2022-07-19T05:29:45.489Z	1658208585.489	84	153	S256-69kHz	16	000418
2022-07-19T05:29:34.109Z	1658208574.109	80	155	S256-69kHz	29	000417
2022-07-19T05:29:27.463Z	1658208567.463	81	3	S256-69kHz	31	002564
2022-07-19T05:29:18.470Z	1658208558.470	83	47	S256-69kHz	19	000555
2022-07-19T05:29:14.944Z	1658208554.944	75	3	S256-69kHz	34	002564
2022-07-19T05:29:13.471Z	1658208553.471	78	240	S256-69kHz	27	000417
2022-07-19T05:29:13.315Z	1658208553.315	78	240	S256-69kHz	13	000555
2022-07-19T05:29:12.184Z	1658208552.184	78	240	S256-69kHz	34	000418
2022-07-19T05:29:06.463Z	1658208546.463	82	82	S256-69kHz	23	000417
2022-07-19T05:29:05.170Z	1658208545.170	82	82	S256-69kHz	26	000418
2022-07-19T05:28:50.467Z	1658208530.467	84	152	S256-69kHz	16	000555
2022-07-19T05:28:46.141Z	1658208526.141	79	11	S256-69kHz	32	002564
2022-07-19T05:28:39.326Z	1658208519.326	81	3	S256-69kHz	16	002563
2022-07-19T05:28:33.469Z	1658208513.469	77	20	S256-69kHz	20	000417
2022-07-19T05:28:32.182Z	1658208512.182	77	20	S256-69kHz	30	000418
2022-07-19T05:28:22.592Z	1658208502.592	83	47	S256-69kHz	47	000417
2022-07-19T05:28:22.465Z	1658208502.465	83	47	S256-69kHz	15	000555
2022-07-19T05:28:17.169Z	1658208497.169	82	81	S256-69kHz	22	000418
2022-07-19T05:28:07.787Z	1658208487.787	75	3	S256-69kHz	15	000555
2022-07-19T05:28:06.651Z	1658208486.651	75	3	S256-69kHz	28	000418
2022-07-19T05:28:02.814Z	1658208482.814	80	154	S256-69kHz	27	000418
2022-07-19T05:28:01.785Z	1658208481.785	80	154	S256-69kHz	29	002562
2022-07-19T05:28:01.144Z	1658208481.144	80	154	S256-69kHz	33	002564
2022-07-19T05:27:54.591Z	1658208474.591	84	151	S256-69kHz	47	000417
2022-07-19T05:27:29.948Z	1658208449.948	76	91	S256-69kHz	29	002564
2022-07-19T05:27:26.591Z	1658208446.591	83	47	S256-69kHz	44	000417
2022-07-19T05:27:26.462Z	1658208446.462	83	47	S256-69kHz	18	000555
2022-07-19T05:27:19.095Z	1658208439.095	79	23	S256-69kHz	29	000417
2022-07-19T05:27:17.813Z	1658208437.813	79	23	S256-69kHz	25	000418
2022-07-19T05:27:16.786Z	1658208436.786	79	23	S256-69kHz	26	002562
2022-07-19T05:27:16.145Z	1658208436.145	79	23	S256-69kHz	30	002564
2022-07-19T05:27:15.976Z	1658208435.976	79	23	S256-69kHz	22	002563
2022-07-19T05:27:13.463Z	1658208433.463	77	26	S256-69kHz	20	000417
2022-07-19T05:27:12.181Z	1658208432.181	77	26	S256-69kHz	31	000418
2022-07-19T05:27:10.519Z	1658208430.519	77	26	S256-69kHz	31	002564
2022-07-19T05:27:06.457Z	1658208426.457	81	3	S256-69kHz	21	000417
2022-07-19T05:27:05.168Z	1658208425.168	81	3	S256-69kHz	24	000418
2022-07-19T05:27:04.125Z	1658208424.125	81	3	S256-69kHz	19	002562
2022-07-19T05:26:49.772Z	1658208409.772	90	89	S256-69kHz	33	000417
2022-07-19T05:26:49.632Z	1658208409.632	90	89	S256-69kHz	15	000555
2022-07-19T05:26:48.639Z	1658208408.639	90	89	S256-69kHz	19	000418
2022-07-19T05:26:47.587Z	1658208407.587	90	89	S256-69kHz	16	002562
2022-07-19T05:26:42.454Z	1658208402.454	82	79	S256-69kHz	16	000417
2022-07-19T05:26:41.168Z	1658208401.168	82	79	S256-69kHz	30	000418
2022-07-19T05:26:40.121Z	1658208400.121	82	79	S256-69kHz	22	002562
2022-07-19T05:26:39.468Z	1658208399.468	82	79	S256-69kHz	26	002564
2022-07-19T05:26:39.327Z	1658208399.327	82	79	S256-69kHz	16	002563
2022-07-19T05:26:33.937Z	1658208393.937	80	153	S256-69kHz	13	000555
2022-07-19T05:26:30.971Z	1658208390.971	80	153	S256-69kHz	21	002563
2022-07-19T05:26:22.930Z	1658208382.930	76	90	S256-69kHz	26	000417
2022-07-19T05:26:21.648Z	1658208381.648	76	90	S256-69kHz	29	000418
2022-07-19T05:26:20.602Z	1658208380.602	76	90	S256-69kHz	20	002562
2022-07-19T05:26:17.168Z	1658208377.168	81	11	S256-69kHz	31	000418
2022-07-19T05:26:16.121Z	1658208376.121	81	11	S256-69kHz	19	002562
2022-07-19T05:26:15.470Z	1658208375.470	81	11	S256-69kHz	30	002564
2022-07-19T05:26:09.778Z	1658208369.778	89	48	S256-69kHz	22	000417
2022-07-19T05:26:08.639Z	1658208368.639	89	48	S256-69kHz	21	000418
2022-07-19T05:26:07.590Z	1658208367.590	89	48	S256-69kHz	17	002562
2022-07-19T05:26:02.589Z	1658208362.589	84	149	S256-69kHz	46	000417
2022-07-19T05:26:02.462Z	1658208362.462	84	149	S256-69kHz	21	000555
2022-07-19T05:26:01.488Z	1658208361.488	84	149	S256-69kHz	13	000418
2022-07-19T05:26:00.397Z	1658208360.397	84	149	S256-69kHz	20	002562
2022-07-19T05:25:53.457Z	1658208353.457	77	24	S256-69kHz	27	000417
2022-07-19T05:25:52.179Z	1658208352.179	77	24	S256-69kHz	19	000418
2022-07-19T05:25:50.517Z	1658208350.517	77	24	S256-69kHz	31	002564
2022-07-19T05:25:50.339Z	1658208350.339	77	24	S256-69kHz	22	002563
2022-07-19T05:25:34.588Z	1658208334.588	83	47	S256-69kHz	48	000417
2022-07-19T05:25:34.461Z	1658208334.461	83	47	S256-69kHz	20	000555
2022-07-19T05:25:32.399Z	1658208332.399	83	47	S256-69kHz	18	002562
2022-07-19T05:25:27.473Z	1658208327.473	81	11	S256-69kHz	29	002564
2022-07-19T05:25:11.648Z	1658208311.648	76	89	S256-69kHz	27	000418
2022-07-19T05:25:02.816Z	1658208302.816	80	152	S256-69kHz	34	000418
2022-07-19T05:24:49.770Z	1658208289.770	89	48	S256-69kHz	27	000417
2022-07-19T05:24:48.638Z	1658208288.638	89	48	S256-69kHz	21	000418
2022-07-19T05:24:47.586Z	1658208287.586	89	48	S256-69kHz	20	002562
2022-07-19T05:24:40.124Z	1658208280.124	81	11	S256-69kHz	22	002562
2022-07-19T05:24:33.347Z	1658208273.347	802563		R01M-69kHz	10	000555
2022-07-19T05:24:32.178Z	1658208272.178	77	22	S256-69kHz	31	000418
2022-07-19T05:24:31.085Z	1658208271.085	802563		R01M-69kHz	30	002562
2022-07-19T05:24:30.523Z	1658208270.523	77	22	S256-69kHz	28	002564
2022-07-19T05:24:29.800Z	1658208269.800	802563		R01M-69kHz	63	002563
2022-07-19T05:24:15.482Z	1658208255.482	82	76	S256-69kHz	26	002564
2022-07-19T05:24:10.586Z	1658208250.586	84	147	S256-69kHz	46	000417
2022-07-19T05:24:10.463Z	1658208250.463	84	147	S256-69kHz	16	000555
2022-07-19T05:24:02.919Z	1658208242.919	76	88	S256-69kHz	28	000417
2022-07-19T05:24:01.646Z	1658208241.646	76	88	S256-69kHz	32	000418
2022-07-19T05:24:00.598Z	1658208240.598	76	88	S256-69kHz	24	002562
2022-07-19T05:23:51.153Z	1658208231.153	78	236	S256-69kHz	28	002562
2022-07-19T05:23:42.586Z	1658208222.586	83	47	S256-69kHz	48	000417
2022-07-19T05:23:42.461Z	1658208222.461	83	47	S256-69kHz	17	000555
2022-07-19T05:23:41.482Z	1658208221.482	83	47	S256-69kHz	18	000418
2022-07-19T05:23:40.398Z	1658208220.398	83	47	S256-69kHz	23	002562
2022-07-19T05:23:27.486Z	1658208207.486	82	75	S256-69kHz	25	002564
2022-07-19T05:23:26.645Z	1658208206.645	75	7	S256-69kHz	18	000418
2022-07-19T05:23:12.406Z	1658208192.406	84	146	S256-69kHz	22	002562
2022-07-19T05:23:06.434Z	1658208186.434	81	10	S256-69kHz	29	000417
2022-07-19T05:23:05.167Z	1658208185.167	81	10	S256-69kHz	23	000418
2022-07-19T05:23:03.479Z	1658208183.479	81	10	S256-69kHz	25	002564
2022-07-19T05:22:52.768Z	1658208172.768	76	87	S256-69kHz	14	000555
2022-07-19T05:22:46.584Z	1658208166.584	83	47	S256-69kHz	48	000417
2022-07-19T05:22:46.459Z	1658208166.459	83	47	S256-69kHz	21	000555
2022-07-19T05:22:42.436Z	1658208162.436	82	74	S256-69kHz	18	000417
2022-07-19T05:22:41.163Z	1658208161.163	82	74	S256-69kHz	32	000418
2022-07-19T05:22:40.120Z	1658208160.120	82	74	S256-69kHz	20	002562
2022-07-19T05:22:39.487Z	1658208159.487	82	74	S256-69kHz	25	002564
2022-07-19T05:22:33.441Z	1658208153.441	78	235	S256-69kHz	24	000417
2022-07-19T05:22:31.151Z	1658208151.151	78	235	S256-69kHz	24	002562
2022-07-19T05:22:30.526Z	1658208150.526	78	235	S256-69kHz	30	002564
2022-07-19T05:22:30.332Z	1658208150.332	78	235	S256-69kHz	19	002563
2022-07-19T05:22:08.799Z	1658208128.799	802564		R01M-69kHz	63	002564
2022-07-19T05:22:04.070Z	1658208124.070	80	150	S256-69kHz	27	000417
2022-07-19T05:22:02.805Z	1658208122.805	80	150	S256-69kHz	34	000418
2022-07-19T05:22:01.782Z	1658208121.782	80	150	S256-69kHz	25	002562
2022-07-19T05:22:01.159Z	1658208121.159	80	150	S256-69kHz	29	002564
2022-07-19T05:21:42.907Z	1658208102.907	76	86	S256-69kHz	31	000417
2022-07-19T05:21:41.644Z	1658208101.644	76	86	S256-69kHz	30	000418
2022-07-19T05:21:40.598Z	1658208100.598	76	86	S256-69kHz	23	002562
2022-07-19T05:21:39.969Z	1658208099.969	76	86	S256-69kHz	19	002564
2022-07-19T05:21:22.582Z	1658208082.582	84	144	S256-69kHz	49	000417
2022-07-19T05:21:22.461Z	1658208082.461	84	144	S256-69kHz	22	000555
2022-07-19T05:21:21.483Z	1658208081.483	84	144	S256-69kHz	20	000418
2022-07-19T05:21:20.402Z	1658208080.402	84	144	S256-69kHz	24	002562
2022-07-19T05:21:19.067Z	1658208079.067	79	21	S256-69kHz	32	000417
2022-07-19T05:21:18.922Z	1658208078.922	79	21	S256-69kHz	17	000555
2022-07-19T05:21:17.803Z	1658208077.803	79	21	S256-69kHz	33	000418
2022-07-19T05:21:16.782Z	1658208076.782	79	21	S256-69kHz	27	002562
2022-07-19T05:21:13.434Z	1658208073.434	78	234	S256-69kHz	37	000417
2022-07-19T05:21:13.286Z	1658208073.286	78	234	S256-69kHz	17	000555
2022-07-19T05:21:12.172Z	1658208072.172	78	234	S256-69kHz	38	000418
2022-07-19T05:21:10.329Z	1658208070.329	78	234	S256-69kHz	18	002563
2022-07-19T05:21:05.598Z	1658208065.598	75	7	S256-69kHz	26	002562
2022-07-19T05:20:54.581Z	1658208054.581	83	47	S256-69kHz	48	000417
2022-07-19T05:20:54.457Z	1658208054.457	83	47	S256-69kHz	20	000555
2022-07-19T05:20:52.401Z	1658208052.401	83	47	S256-69kHz	23	002562
2022-07-19T05:20:49.765Z	1658208049.765	89	48	S256-69kHz	28	000417
2022-07-19T05:20:48.637Z	1658208048.637	89	48	S256-69kHz	23	000418
2022-07-19T05:20:47.595Z	1658208047.595	89	48	S256-69kHz	16	002562
2022-07-19T05:20:46.689Z	1658208046.689	89	48	S256-69kHz	16	002563
2022-07-19T05:20:42.424Z	1658208042.424	81	10	S256-69kHz	21	000417
2022-07-19T05:20:41.162Z	1658208041.162	81	10	S256-69kHz	26	000418
2022-07-19T05:20:40.117Z	1658208040.117	81	10	S256-69kHz	22	002562
2022-07-19T05:20:39.308Z	1658208039.308	81	10	S256-69kHz	16	002563
2022-07-19T05:20:27.800Z	1658208027.800	802562		R01M-69kHz	63	002562
2022-07-19T05:20:27.180Z	1658208027.180	802562		R01M-69kHz	28	002563
2022-07-19T05:20:26.581Z	1658208026.581	84	143	S256-69kHz	47	000417
2022-07-19T05:20:26.457Z	1658208026.457	84	143	S256-69kHz	20	000555
2022-07-19T05:20:23.904Z	1658208023.904	84	143	S256-69kHz	13	002564
2022-07-19T05:20:18.421Z	1658208018.421	82	71	S256-69kHz	31	000417
2022-07-19T05:20:18.276Z	1658208018.276	82	71	S256-69kHz	15	000555
2022-07-19T05:20:17.163Z	1658208017.163	82	71	S256-69kHz	21	000418
2022-07-19T05:20:15.493Z	1658208015.493	82	71	S256-69kHz	25	002564
2022-07-19T05:20:08.634Z	1658208008.634	90	84	S256-69kHz	26	000418
2022-07-19T05:20:07.588Z	1658208007.588	90	84	S256-69kHz	21	002562
2022-07-19T05:19:58.580Z	1658207998.580	83	47	S256-69kHz	46	000417
2022-07-19T05:19:55.603Z	1658207995.603	75	10	S256-69kHz	27	002562
2022-07-19T05:19:54.969Z	1658207994.969	75	10	S256-69kHz	21	002564
2022-07-19T05:19:54.784Z	1658207994.784	75	10	S256-69kHz	25	002563
2022-07-19T05:19:53.281Z	1658207993.281	78	233	S256-69kHz	22	000555
2022-07-19T05:19:49.060Z	1658207989.060	79	25	S256-69kHz	36	000417
2022-07-19T05:19:47.803Z	1658207987.803	79	25	S256-69kHz	22	000418
2022-07-19T05:19:46.780Z	1658207986.780	79	25	S256-69kHz	27	002562
2022-07-19T05:19:46.168Z	1658207986.168	79	25	S256-69kHz	26	002564
2022-07-19T05:19:27.491Z	1658207967.491	82	70	S256-69kHz	23	002564
2022-07-19T05:19:22.895Z	1658207962.895	76	84	S256-69kHz	29	000417
2022-07-19T05:19:21.639Z	1658207961.639	76	84	S256-69kHz	27	000418
2022-07-19T05:19:20.596Z	1658207960.596	76	84	S256-69kHz	26	002562
2022-07-19T05:19:19.978Z	1658207959.978	76	84	S256-69kHz	25	002564
2022-07-19T05:19:19.780Z	1658207959.780	76	84	S256-69kHz	21	002563
2022-07-19T05:19:13.425Z	1658207953.425	77	22	S256-69kHz	32	000417
2022-07-19T05:19:13.278Z	1658207953.278	77	22	S256-69kHz	17	000555
2022-07-19T05:19:12.170Z	1658207952.170	77	22	S256-69kHz	37	000418
2022-07-19T05:19:01.780Z	1658207941.780	80	148	S256-69kHz	24	002562
2022-07-19T05:18:46.639Z	1658207926.639	75	8	S256-69kHz	31	000418
2022-07-19T05:18:45.597Z	1658207925.597	75	8	S256-69kHz	20	002562
2022-07-19T05:18:44.987Z	1658207924.987	75	8	S256-69kHz	14	002564
2022-07-19T05:18:42.414Z	1658207922.414	82	69	S256-69kHz	26	000417
2022-07-19T05:18:42.270Z	1658207922.270	82	69	S256-69kHz	12	000555
2022-07-19T05:18:39.494Z	1658207919.494	82	69	S256-69kHz	22	002564
2022-07-19T05:18:34.455Z	1658207914.455	84	141	S256-69kHz	18	000555
2022-07-19T05:18:30.536Z	1658207910.536	78	232	S256-69kHz	28	002564
2022-07-19T05:18:18.412Z	1658207898.412	81	9	S256-69kHz	20	000417
2022-07-19T05:18:17.159Z	1658207897.159	81	9	S256-69kHz	32	000418
2022-07-19T05:18:15.496Z	1658207895.496	81	9	S256-69kHz	21	002564
2022-07-19T05:18:09.973Z	1658207889.973	76	83	S256-69kHz	22	002564
2022-07-19T05:18:09.781Z	1658207889.781	76	83	S256-69kHz	25	002563
2022-07-19T05:18:08.643Z	1658207888.643	89	48	S256-69kHz	27	000418
2022-07-19T05:18:06.577Z	1658207886.577	83	47	S256-69kHz	48	000417
2022-07-19T05:18:06.457Z	1658207886.457	83	47	S256-69kHz	18	000555
2022-07-19T05:18:05.481Z	1658207885.481	83	47	S256-69kHz	19	000418
2022-07-19T05:17:52.176Z	1658207872.176	77	26	S256-69kHz	36	000418
2022-07-19T05:17:38.577Z	1658207858.577	84	140	S256-69kHz	49	000417
2022-07-19T05:17:38.454Z	1658207858.454	84	140	S256-69kHz	23	000555
2022-07-19T05:17:31.780Z	1658207851.780	80	147	S256-69kHz	27	002562
2022-07-19T05:17:30.268Z	1658207850.268	81	9	S256-69kHz	10	000555
2022-07-19T05:17:27.502Z	1658207847.502	81	9	S256-69kHz	24	002564
2022-07-19T05:17:12.170Z	1658207832.170	78	231	S256-69kHz	37	000418
2022-07-19T05:17:10.456Z	1658207830.456	83	47	S256-69kHz	20	000555
2022-07-19T05:17:06.405Z	1658207826.405	82	67	S256-69kHz	28	000417
2022-07-19T05:17:06.270Z	1658207826.270	82	67	S256-69kHz	12	000555
2022-07-19T05:17:05.165Z	1658207825.165	82	67	S256-69kHz	24	000418
2022-07-19T05:17:03.500Z	1658207823.500	82	67	S256-69kHz	25	002564
2022-07-19T05:17:02.882Z	1658207822.882	76	82	S256-69kHz	35	000417
2022-07-19T05:17:02.744Z	1658207822.744	76	82	S256-69kHz	16	000555
2022-07-19T05:17:01.636Z	1658207821.636	76	82	S256-69kHz	30	000418
2022-07-19T05:16:59.774Z	1658207819.774	76	82	S256-69kHz	20	002563
2022-07-19T05:16:46.178Z	1658207806.178	79	25	S256-69kHz	21	002564
2022-07-19T05:16:42.576Z	1658207802.576	84	139	S256-69kHz	50	000417
2022-07-19T05:16:33.414Z	1658207793.414	77	23	S256-69kHz	29	000417
2022-07-19T05:16:32.168Z	1658207792.168	77	23	S256-69kHz	23	000418
2022-07-19T05:16:30.541Z	1658207790.541	77	23	S256-69kHz	29	002564
2022-07-19T05:16:27.880Z	1658207787.880	75	7	S256-69kHz	31	000417
2022-07-19T05:16:26.636Z	1658207786.636	75	7	S256-69kHz	20	000418
2022-07-19T05:16:25.593Z	1658207785.593	75	7	S256-69kHz	23	002562
2022-07-19T05:16:24.776Z	1658207784.776	75	7	S256-69kHz	17	002563
2022-07-19T05:16:18.402Z	1658207778.402	82	66	S256-69kHz	27	000417
2022-07-19T05:16:16.128Z	1658207776.128	82	66	S256-69kHz	23	002562
2022-07-19T05:16:14.575Z	1658207774.575	83	47	S256-69kHz	50	000417
2022-07-19T05:16:14.453Z	1658207774.453	83	47	S256-69kHz	17	000555
2022-07-19T05:16:13.482Z	1658207773.482	83	47	S256-69kHz	13	000418
2022-07-19T05:16:12.411Z	1658207772.411	83	47	S256-69kHz	17	002562
2022-07-19T05:16:09.760Z	1658207769.760	90	81	S256-69kHz	23	000417
2022-07-19T05:16:08.632Z	1658207768.632	90	81	S256-69kHz	25	000418
2022-07-19T05:16:07.591Z	1658207767.591	90	81	S256-69kHz	20	002562
2022-07-19T05:16:04.043Z	1658207764.043	80	146	S256-69kHz	33	000417
2022-07-19T05:16:02.799Z	1658207762.799	80	146	S256-69kHz	36	000418
2022-07-19T05:16:01.779Z	1658207761.779	80	146	S256-69kHz	26	002562
2022-07-19T05:16:00.952Z	1658207760.952	80	146	S256-69kHz	24	002563
2022-07-19T05:15:46.574Z	1658207746.574	84	138	S256-69kHz	49	000417
2022-07-19T05:15:45.479Z	1658207745.479	84	138	S256-69kHz	17	000418
2022-07-19T05:15:16.995Z	1658207716.995	257		R04K-69kHz	28	000418
2022-07-19T05:15:13.407Z	1658207713.407	77	23	S256-69kHz	30	000417
2022-07-19T05:15:13.262Z	1658207713.262	77	23	S256-69kHz	12	000555
2022-07-19T05:15:12.167Z	1658207712.167	77	23	S256-69kHz	35	000418
2022-07-19T05:15:06.396Z	1658207706.396	81	8	S256-69kHz	32	000417
2022-07-19T05:15:05.157Z	1658207705.157	81	8	S256-69kHz	24	000418
2022-07-19T05:15:03.301Z	1658207703.301	81	8	S256-69kHz	18	002563
2022-07-19T05:14:48.630Z	1658207688.630	90	80	S256-69kHz	28	000418
2022-07-19T05:14:30.800Z	1658207670.800	802563		R01M-69kHz	63	002563
2022-07-19T05:14:22.572Z	1658207662.572	83	47	S256-69kHz	42	000417
2022-07-19T05:14:18.394Z	1658207658.394	81	8	S256-69kHz	30	000417
2022-07-19T05:14:17.158Z	1658207657.158	81	8	S256-69kHz	29	000418
2022-07-19T05:14:16.116Z	1658207656.116	81	8	S256-69kHz	23	002562
2022-07-19T05:14:15.293Z	1658207655.293	81	8	S256-69kHz	19	002563
2022-07-19T05:14:06.633Z	1658207646.633	75	7	S256-69kHz	33	000418
2022-07-19T05:14:05.592Z	1658207645.592	75	7	S256-69kHz	19	002562
2022-07-19T05:14:04.987Z	1658207644.987	75	7	S256-69kHz	21	002564
2022-07-19T05:13:50.307Z	1658207630.307	77	23	S256-69kHz	24	002563
2022-07-19T05:13:49.031Z	1658207629.031	79	25	S256-69kHz	27	000417
2022-07-19T05:13:47.798Z	1658207627.798	79	25	S256-69kHz	35	000418
2022-07-19T05:13:46.781Z	1658207626.781	79	25	S256-69kHz	24	002562
2022-07-19T05:13:46.183Z	1658207626.183	79	25	S256-69kHz	28	002564
2022-07-19T05:13:26.570Z	1658207606.570	83	47	S256-69kHz	50	000417
2022-07-19T05:13:26.451Z	1658207606.451	83	47	S256-69kHz	20	000555
2022-07-19T05:13:24.404Z	1658207604.404	83	47	S256-69kHz	14	002562
2022-07-19T05:13:13.400Z	1658207593.400	78	228	S256-69kHz	19	000417
2022-07-19T05:13:12.165Z	1658207592.165	78	228	S256-69kHz	31	000418
2022-07-19T05:13:11.146Z	1658207591.146	78	228	S256-69kHz	26	002562
2022-07-19T05:13:10.552Z	1658207590.552	78	228	S256-69kHz	25	002564
2022-07-19T05:13:03.886Z	1658207583.886	76	144	S256-69kHz	14	000555
2022-07-19T05:12:58.571Z	1658207578.571	84	135	S256-69kHz	47	000417
2022-07-19T05:12:58.450Z	1658207578.450	84	135	S256-69kHz	20	000555
2022-07-19T05:12:54.761Z	1658207574.761	75	10	S256-69kHz	20	002563
2022-07-19T05:12:49.756Z	1658207569.756	89	48	S256-69kHz	30	000417
2022-07-19T05:12:48.630Z	1658207568.630	89	48	S256-69kHz	27	000418
2022-07-19T05:12:47.593Z	1658207567.593	89	48	S256-69kHz	22	002562
2022-07-19T05:12:42.390Z	1658207562.390	81	8	S256-69kHz	20	000417
2022-07-19T05:12:41.156Z	1658207561.156	81	8	S256-69kHz	31	000418
2022-07-19T05:12:40.114Z	1658207560.114	81	8	S256-69kHz	27	002562
2022-07-19T05:12:39.286Z	1658207559.286	81	8	S256-69kHz	22	002563
2022-07-19T05:12:32.166Z	1658207552.166	77	25	S256-69kHz	32	000418
2022-07-19T05:12:31.146Z	1658207551.146	77	25	S256-69kHz	24	002562
2022-07-19T05:12:30.305Z	1658207550.305	77	25	S256-69kHz	27	002563
2022-07-19T05:12:20.800Z	1658207540.800	802564		R01M-69kHz	63	002564
2022-07-19T05:12:19.762Z	1658207539.762	76	78	S256-69kHz	23	002563
2022-07-19T05:12:09.756Z	1658207529.756	90	78	S256-69kHz	24	000417
2022-07-19T05:12:08.630Z	1658207528.630	90	78	S256-69kHz	28	000418
2022-07-19T05:12:07.589Z	1658207527.589	90	78	S256-69kHz	20	002562
2022-07-19T05:12:06.695Z	1658207526.695	90	78	S256-69kHz	15	002563
2022-07-19T05:12:02.568Z	1658207522.568	84	134	S256-69kHz	53	000417
2022-07-19T05:12:02.452Z	1658207522.452	84	134	S256-69kHz	22	000555
2022-07-19T05:12:01.483Z	1658207521.483	84	134	S256-69kHz	19	000418
2022-07-19T05:11:53.392Z	1658207513.392	78	227	S256-69kHz	37	000417
2022-07-19T05:11:53.250Z	1658207513.250	78	227	S256-69kHz	22	000555
2022-07-19T05:11:47.857Z	1658207507.857	75	7	S256-69kHz	24	000417
2022-07-19T05:11:47.721Z	1658207507.721	75	7	S256-69kHz	13	000555
2022-07-19T05:11:46.632Z	1658207506.632	75	7	S256-69kHz	24	000418
2022-07-19T05:11:45.589Z	1658207505.589	75	7	S256-69kHz	28	002562
2022-07-19T05:11:44.759Z	1658207504.759	75	7	S256-69kHz	18	002563
2022-07-19T05:11:31.188Z	1658207491.188	80	143	S256-69kHz	24	002564
2022-07-19T05:11:27.519Z	1658207487.519	82	60	S256-69kHz	22	002564
2022-07-19T05:11:26.697Z	1658207486.697	89	48	S256-69kHz	16	002563
2022-07-19T05:11:12.858Z	1658207472.858	76	77	S256-69kHz	29	000417
2022-07-19T05:11:12.716Z	1658207472.716	76	77	S256-69kHz	14	000555
2022-07-19T05:11:06.567Z	1658207466.567	84	133	S256-69kHz	48	000417
2022-07-19T05:11:06.449Z	1658207466.449	84	133	S256-69kHz	21	000555
2022-07-19T05:11:05.158Z	1658207465.158	81	8	S256-69kHz	30	000418
2022-07-19T05:11:03.282Z	1658207463.282	81	8	S256-69kHz	23	002563
2022-07-19T05:10:48.879Z	1658207448.879	79	21	S256-69kHz	19	000555
2022-07-19T05:10:46.189Z	1658207446.189	79	21	S256-69kHz	22	002564
2022-07-19T05:10:41.157Z	1658207441.157	82	59	S256-69kHz	28	000418
2022-07-19T05:10:36.631Z	1658207436.631	75	10	S256-69kHz	34	000418
2022-07-19T05:10:34.756Z	1658207434.756	75	10	S256-69kHz	26	002563
2022-07-19T05:10:33.384Z	1658207433.384	78	226	S256-69kHz	40	000417
2022-07-19T05:10:33.244Z	1658207433.244	78	226	S256-69kHz	21	000555
2022-07-19T05:10:32.164Z	1658207432.164	78	226	S256-69kHz	35	000418
2022-07-19T05:10:31.146Z	1658207431.146	78	226	S256-69kHz	18	002562
2022-07-19T05:10:30.300Z	1658207430.300	78	226	S256-69kHz	24	002563
2022-07-19T05:10:23.800Z	1658207423.800	802562		R01M-69kHz	63	002562
2022-07-19T05:10:23.692Z	1658207423.692	802562		R01M-69kHz	19	002564
2022-07-19T05:10:23.180Z	1658207423.180	802562		R01M-69kHz	33	002563
2022-07-19T05:10:18.373Z	1658207418.373	81	8	S256-69kHz	34	000417
2022-07-19T05:10:17.157Z	1658207417.157	81	8	S256-69kHz	30	000418
2022-07-19T05:10:16.115Z	1658207416.115	81	8	S256-69kHz	23	002562
2022-07-19T05:10:15.279Z	1658207415.279	81	8	S256-69kHz	20	002563
2022-07-19T05:10:10.567Z	1658207410.567	84	132	S256-69kHz	49	000417
2022-07-19T05:10:10.449Z	1658207410.449	84	132	S256-69kHz	18	000555
2022-07-19T05:10:02.849Z	1658207402.849	76	76	S256-69kHz	28	000417
2022-07-19T05:10:01.631Z	1658207401.631	76	76	S256-69kHz	33	000418
2022-07-19T05:10:00.590Z	1658207400.590	76	76	S256-69kHz	28	002562
2022-07-19T05:09:53.382Z	1658207393.382	77	22	S256-69kHz	38	000417
2022-07-19T05:09:42.565Z	1658207382.565	83	47	S256-69kHz	48	000417
2022-07-19T05:09:42.448Z	1658207382.448	83	47	S256-69kHz	20	000555
2022-07-19T05:09:41.473Z	1658207381.473	83	47	S256-69kHz	19	000418
2022-07-19T05:09:40.402Z	1658207380.402	83	47	S256-69kHz	22	002562
2022-07-19T05:09:27.709Z	1658207367.709	75	7	S256-69kHz	18	000555
2022-07-19T05:09:26.629Z	1658207366.629	75	7	S256-69kHz	31	000418
2022-07-19T05:09:19.011Z	1658207359.011	79	23	S256-69kHz	24	000417
2022-07-19T05:09:17.794Z	1658207357.794	79	23	S256-69kHz	33	000418
2022-07-19T05:09:16.777Z	1658207356.777	79	23	S256-69kHz	29	002562
2022-07-19T05:09:16.194Z	1658207356.194	79	23	S256-69kHz	25	002564
2022-07-19T05:09:14.447Z	1658207354.447	84	131	S256-69kHz	19	000555
2022-07-19T05:09:11.148Z	1658207351.148	78	225	S256-69kHz	30	002562
2022-07-19T05:09:10.566Z	1658207350.566	78	225	S256-69kHz	29	002564
2022-07-19T05:09:10.303Z	1658207350.303	78	225	S256-69kHz	23	002563
2022-07-19T05:09:06.367Z	1658207346.367	82	57	S256-69kHz	26	000417
2022-07-19T05:09:05.155Z	1658207345.155	82	57	S256-69kHz	33	000418
2022-07-19T05:09:04.114Z	1658207344.114	82	57	S256-69kHz	27	002562
2022-07-19T05:09:03.534Z	1658207343.534	82	57	S256-69kHz	14	002564
2022-07-19T05:09:03.277Z	1658207343.277	82	57	S256-69kHz	19	002563
2022-07-19T05:08:50.004Z	1658207330.004	76	75	S256-69kHz	25	002564
2022-07-19T05:08:46.565Z	1658207326.565	83	47	S256-69kHz	49	000417
2022-07-19T05:08:46.446Z	1658207326.446	83	47	S256-69kHz	19	000555
2022-07-19T05:08:45.473Z	1658207325.473	83	47	S256-69kHz	20	000418
2022-07-19T05:08:44.403Z	1658207324.403	83	47	S256-69kHz	21	002562
2022-07-19T05:08:42.365Z	1658207322.365	81	8	S256-69kHz	34	000417
2022-07-19T05:08:42.234Z	1658207322.234	81	8	S256-69kHz	13	000555
2022-07-19T05:08:39.533Z	1658207319.533	81	8	S256-69kHz	23	002564
2022-07-19T05:08:39.279Z	1658207319.279	81	8	S256-69kHz	16	002563
2022-07-19T05:08:33.869Z	1658207313.869	80	141	S256-69kHz	12	000555
2022-07-19T05:08:18.446Z	1658207298.446	84	130	S256-69kHz	20	000555
2022-07-19T05:08:15.589Z	1658207295.589	131	3	S256-69kHz	23	002562
2022-07-19T05:08:09.751Z	1658207289.751	90	75	S256-69kHz	38	000417
2022-07-19T05:08:08.630Z	1658207288.630	90	75	S256-69kHz	27	000418
2022-07-19T05:08:07.591Z	1658207287.591	90	75	S256-69kHz	25	002562
2022-07-19T05:07:51.276Z	1658207271.276	81	8	S256-69kHz	24	002563
2022-07-19T05:07:47.901Z	1658207267.901	83	47	S256-69kHz	15	002564
2022-07-19T05:07:47.794Z	1658207267.794	79	21	S256-69kHz	37	000418
2022-07-19T05:07:46.778Z	1658207266.778	79	21	S256-69kHz	27	002562
2022-07-19T05:07:42.834Z	1658207262.834	76	74	S256-69kHz	35	000417
2022-07-19T05:07:42.702Z	1658207262.702	76	74	S256-69kHz	20	000555
2022-07-19T05:07:41.629Z	1658207261.629	76	74	S256-69kHz	33	000418
2022-07-19T05:07:40.590Z	1658207260.590	76	74	S256-69kHz	19	002562
2022-07-19T05:07:40.008Z	1658207260.008	76	74	S256-69kHz	24	002564
2022-07-19T05:07:22.562Z	1658207242.562	84	129	S256-69kHz	52	000417
2022-07-19T05:07:22.445Z	1658207242.445	84	129	S256-69kHz	22	000555
2022-07-19T05:07:21.475Z	1658207241.475	84	129	S256-69kHz	17	000418
2022-07-19T05:07:20.407Z	1658207240.407	84	129	S256-69kHz	17	002562
2022-07-19T05:07:13.369Z	1658207233.369	77	24	S256-69kHz	34	000417
2022-07-19T05:07:12.164Z	1658207232.164	77	24	S256-69kHz	22	000418
2022-07-19T05:07:11.144Z	1658207231.144	77	24	S256-69kHz	31	002562
2022-07-19T05:07:10.566Z	1658207230.566	77	24	S256-69kHz	25	002564
2022-07-19T05:07:10.293Z	1658207230.293	77	24	S256-69kHz	22	002563
2022-07-19T05:07:06.359Z	1658207226.359	81	7	S256-69kHz	35	000417
2022-07-19T05:06:54.562Z	1658207214.562	83	47	S256-69kHz	53	000417
2022-07-19T05:06:54.446Z	1658207214.446	83	47	S256-69kHz	20	000555
2022-07-19T05:06:53.472Z	1658207213.472	83	47	S256-69kHz	17	000418
2022-07-19T05:06:49.750Z	1658207209.750	90	74	S256-69kHz	25	000417
2022-07-19T05:06:48.630Z	1658207208.630	90	74	S256-69kHz	22	000418
2022-07-19T05:06:47.597Z	1658207207.597	90	74	S256-69kHz	21	002562
2022-07-19T05:06:42.356Z	1658207202.356	82	54	S256-69kHz	25	000417
2022-07-19T05:06:41.154Z	1658207201.154	82	54	S256-69kHz	33	000418
2022-07-19T05:06:40.114Z	1658207200.114	82	54	S256-69kHz	27	002562
2022-07-19T05:06:39.539Z	1658207199.539	82	54	S256-69kHz	17	002564
2022-07-19T05:06:26.561Z	1658207186.561	84	128	S256-69kHz	53	000417
2022-07-19T05:06:26.446Z	1658207186.446	84	128	S256-69kHz	22	000555
2022-07-19T05:06:25.473Z	1658207185.473	84	128	S256-69kHz	16	000418
2022-07-19T05:06:24.415Z	1658207184.415	84	128	S256-69kHz	20	002562
2022-07-19T05:06:23.902Z	1658207183.902	84	128	S256-69kHz	14	002564
2022-07-19T05:06:18.998Z	1658207178.998	79	25	S256-69kHz	39	000417
2022-07-19T05:06:16.778Z	1658207176.778	79	25	S256-69kHz	26	002562
2022-07-19T05:06:16.203Z	1658207176.203	79	25	S256-69kHz	25	002564
2022-07-19T05:06:09.750Z	1658207169.750	89	48	S256-69kHz	23	000417
2022-07-19T05:06:08.635Z	1658207168.635	89	48	S256-69kHz	17	000418
2022-07-19T05:05:54.226Z	1658207154.226	82	53	S256-69kHz	12	000555
2022-07-19T05:05:33.993Z	1658207133.993	80	139	S256-69kHz	37	000417
2022-07-19T05:05:31.777Z	1658207131.777	80	139	S256-69kHz	29	002562
2022-07-19T05:05:30.923Z	1658207130.923	80	139	S256-69kHz	27	002563
2022-07-19T05:05:22.822Z	1658207122.822	76	72	S256-69kHz	31	000417
2022-07-19T05:05:21.627Z	1658207121.627	76	72	S256-69kHz	34	000418
2022-07-19T05:05:20.018Z	1658207120.018	76	72	S256-69kHz	18	002564
2022-07-19T05:05:19.741Z	1658207119.741	76	72	S256-69kHz	17	002563
2022-07-19T05:05:13.359Z	1658207113.359	78	222	S256-69kHz	37	000417
2022-07-19T05:05:11.144Z	1658207111.144	78	222	S256-69kHz	32	002562
2022-07-19T05:05:10.573Z	1658207110.573	78	222	S256-69kHz	24	002564
2022-07-19T05:05:10.288Z	1658207110.288	78	222	S256-69kHz	25	002563
2022-07-19T05:05:06.353Z	1658207106.353	82	52	S256-69kHz	32	000417
2022-07-19T05:05:02.559Z	1658207102.559	83	47	S256-69kHz	51	000417
2022-07-19T05:05:02.443Z	1658207102.443	83	47	S256-69kHz	18	000555
2022-07-19T05:05:01.472Z	1658207101.472	83	47	S256-69kHz	19	000418
2022-07-19T05:05:00.405Z	1658207100.405	83	47	S256-69kHz	23	002562
2022-07-19T05:04:59.906Z	1658207099.906	83	47	S256-69kHz	17	002564
2022-07-19T05:04:42.348Z	1658207082.348	81	7	S256-69kHz	26	000417
2022-07-19T05:04:41.155Z	1658207081.155	81	7	S256-69kHz	29	000418
2022-07-19T05:04:39.267Z	1658207079.267	81	7	S256-69kHz	20	002563
2022-07-19T05:04:32.163Z	1658207072.163	77	23	S256-69kHz	25	000418
2022-07-19T05:04:23.319Z	1658207063.319	802563		R01M-69kHz	10	000555
2022-07-19T05:04:21.081Z	1658207061.081	802563		R01M-69kHz	32	002562
2022-07-19T05:04:19.799Z	1658207059.799	802563		R01M-69kHz	63	002563
2022-07-19T05:04:18.344Z	1658207058.344	82	51	S256-69kHz	32	000417
2022-07-19T05:04:17.155Z	1658207057.155	82	51	S256-69kHz	28	000418
2022-07-19T05:04:16.120Z	1658207056.120	82	51	S256-69kHz	24	002562
2022-07-19T05:04:15.275Z	1658207055.275	82	51	S256-69kHz	24	002563
2022-07-19T05:04:11.627Z	1658207051.627	76	71	S256-69kHz	33	000418
2022-07-19T05:04:06.558Z	1658207046.558	83	47	S256-69kHz	50	000417
2022-07-19T05:04:06.443Z	1658207046.443	83	47	S256-69kHz	16	000555
2022-07-19T05:04:01.212Z	1658207041.212	80	138	S256-69kHz	22	002564
2022-07-19T05:03:36.628Z	1658207016.628	75	10	S256-69kHz	30	000418
2022-07-19T05:03:34.737Z	1658207014.737	130	0	S256-69kHz	15	002563
2022-07-19T05:03:29.162Z	1658207009.162	82	50	S256-69kHz	29	000418
2022-07-19T05:03:27.264Z	1658207007.264	82	50	S256-69kHz	20	002563
2022-07-19T05:03:18.982Z	1658206998.982	79	25	S256-69kHz	40	000417
2022-07-19T05:03:18.849Z	1658206998.849	79	25	S256-69kHz	18	000555
2022-07-19T05:03:17.794Z	1658206997.794	79	25	S256-69kHz	26	000418
2022-07-19T05:03:16.777Z	1658206996.777	79	25	S256-69kHz	29	002562
2022-07-19T05:03:16.213Z	1658206996.213	79	25	S256-69kHz	21	002564
2022-07-19T05:03:15.917Z	1658206995.917	79	25	S256-69kHz	24	002563
2022-07-19T05:03:11.144Z	1658206991.144	77	25	S256-69kHz	30	002562
2022-07-19T05:03:10.283Z	1658206990.283	77	25	S256-69kHz	28	002563
2022-07-19T05:03:05.155Z	1658206985.155	81	10	S256-69kHz	31	000418
2022-07-19T05:02:49.746Z	1658206969.746	90	71	S256-69kHz	30	000417
2022-07-19T05:02:48.628Z	1658206968.628	90	71	S256-69kHz	20	000418
2022-07-19T05:02:47.075Z	1658206967.075	90	71	S256-69kHz	15	002564
2022-07-19T05:02:42.441Z	1658206962.441	84	124	S256-69kHz	21	000555
2022-07-19T05:02:42.337Z	1658206962.337	82	49	S256-69kHz	29	000417
2022-07-19T05:02:41.155Z	1658206961.155	82	49	S256-69kHz	30	000418
2022-07-19T05:02:39.266Z	1658206959.266	82	49	S256-69kHz	24	002563
2022-07-19T05:02:30.917Z	1658206950.917	80	137	S256-69kHz	24	002563
2022-07-19T05:02:27.810Z	1658206947.810	75	7	S256-69kHz	21	000417
2022-07-19T05:02:26.627Z	1658206946.627	75	7	S256-69kHz	33	000418
2022-07-19T05:02:25.590Z	1658206945.590	75	7	S256-69kHz	27	002562
2022-07-19T05:02:24.736Z	1658206944.736	75	7	S256-69kHz	14	002563
2022-07-19T05:02:14.554Z	1658206934.554	83	47	S256-69kHz	51	000417
2022-07-19T05:02:14.440Z	1658206934.440	83	47	S256-69kHz	19	000555
2022-07-19T05:02:13.469Z	1658206933.469	83	47	S256-69kHz	17	000418
2022-07-19T05:02:11.902Z	1658206931.902	83	47	S256-69kHz	19	002564
2022-07-19T05:02:09.297Z	1658206929.297	289		R04K-69kHz	20	000417
2022-07-19T05:02:02.800Z	1658206922.800	802564		R01M-69kHz	63	002564
2022-07-19T05:01:13.340Z	1658206873.340	78	219	S256-69kHz	39	000417
2022-07-19T05:01:13.209Z	1658206873.209	78	219	S256-69kHz	21	000555
2022-07-19T05:01:12.160Z	1658206872.160	78	219	S256-69kHz	35	000418
2022-07-19T05:01:11.145Z	1658206871.145	78	219	S256-69kHz	19	002562
2022-07-19T05:01:10.279Z	1658206870.279	78	219	S256-69kHz	23	002563
2022-07-19T05:01:01.218Z	1658206861.218	80	136	S256-69kHz	22	002564
2022-07-19T05:00:33.337Z	1658206833.337	77	21	S256-69kHz	38	000417
2022-07-19T05:00:33.206Z	1658206833.206	77	21	S256-69kHz	23	000555
2022-07-19T05:00:32.160Z	1658206832.160	77	21	S256-69kHz	36	000418
2022-07-19T05:00:30.281Z	1658206830.281	77	21	S256-69kHz	17	002563
2022-07-19T05:00:18.840Z	1658206818.840	79	26	S256-69kHz	20	000555
2022-07-19T05:00:07.800Z	1658206807.800	802562		R01M-69kHz	63	002562
2022-07-19T05:00:07.797Z	1658206807.797	75	7	S256-69kHz	31	000417
2022-07-19T05:00:06.629Z	1658206806.629	75	7	S256-69kHz	21	000418
2022-07-19T05:00:04.731Z	1658206804.731	75	7	S256-69kHz	25	002563
2022-07-19T04:59:51.145Z	1658206791.145	78	218	S256-69kHz	30	002562
2022-07-19T04:59:50.276Z	1658206790.276	1	192	S256-69kHz	22	002563
2022-07-19T04:59:33.965Z	1658206773.965	80	135	S256-69kHz	41	000417
2022-07-19T04:59:33.839Z	1658206773.839	80	135	S256-69kHz	18	000555
2022-07-19T04:59:32.792Z	1658206772.792	80	135	S256-69kHz	36	000418
2022-07-19T04:59:31.630Z	1658206771.630	76	67	S256-69kHz	34	000418
2022-07-19T04:59:26.551Z	1658206766.551	83	47	S256-69kHz	49	000417
2022-07-19T04:59:26.438Z	1658206766.438	83	47	S256-69kHz	19	000555
2022-07-19T04:59:24.407Z	1658206764.407	83	47	S256-69kHz	21	002562
2022-07-19T04:59:13.331Z	1658206753.331	77	26	S256-69kHz	37	000417
2022-07-19T04:59:13.202Z	1658206753.202	77	26	S256-69kHz	16	000555
2022-07-19T04:59:12.160Z	1658206752.160	77	26	S256-69kHz	37	000418
2022-07-19T04:59:11.155Z	1658206751.155	77	26	S256-69kHz	17	002562
2022-07-19T04:59:06.320Z	1658206746.320	81	11	S256-69kHz	35	000417
2022-07-19T04:59:05.156Z	1658206745.156	81	11	S256-69kHz	21	000418
2022-07-19T04:59:03.569Z	1658206743.569	81	11	S256-69kHz	14	002564
2022-07-19T04:58:54.732Z	1658206734.732	75	9	S256-69kHz	25	002563
2022-07-19T04:58:46.778Z	1658206726.778	79	22	S256-69kHz	27	002562
2022-07-19T04:58:42.319Z	1658206722.319	82	44	S256-69kHz	29	000417
2022-07-19T04:58:41.156Z	1658206721.156	82	44	S256-69kHz	34	000418
2022-07-19T04:58:40.117Z	1658206720.117	82	44	S256-69kHz	27	002562
2022-07-19T04:58:28.412Z	1658206708.412	83	47	S256-69kHz	20	002562
2022-07-19T04:58:27.907Z	1658206707.907	83	47	S256-69kHz	16	002564
2022-07-19T04:58:22.788Z	1658206702.788	76	66	S256-69kHz	41	000417
2022-07-19T04:58:22.665Z	1658206702.665	76	66	S256-69kHz	18	000555
2022-07-19T04:58:21.628Z	1658206701.628	76	66	S256-69kHz	32	000418
2022-07-19T04:58:18.317Z	1658206698.317	81	11	S256-69kHz	36	000417
2022-07-19T04:58:18.197Z	1658206698.197	81	11	S256-69kHz	16	000555
2022-07-19T04:58:17.157Z	1658206697.157	81	11	S256-69kHz	23	000418
2022-07-19T04:58:16.117Z	1658206696.117	81	11	S256-69kHz	21	002562
2022-07-19T04:58:15.572Z	1658206695.572	81	11	S256-69kHz	19	002564
2022-07-19T04:58:09.756Z	1658206689.756	89	48	S256-69kHz	30	000417
2022-07-19T04:58:01.778Z	1658206681.778	80	134	S256-69kHz	31	002562
2022-07-19T04:58:00.904Z	1658206680.904	80	134	S256-69kHz	26	002563
2022-07-19T04:57:47.784Z	1658206667.784	75	7	S256-69kHz	38	000417
2022-07-19T04:57:46.628Z	1658206666.628	75	7	S256-69kHz	32	000418
2022-07-19T04:57:34.548Z	1658206654.548	83	47	S256-69kHz	49	000417
2022-07-19T04:57:34.440Z	1658206654.440	83	47	S256-69kHz	20	000555
2022-07-19T04:57:27.576Z	1658206647.576	81	11	S256-69kHz	18	002564
2022-07-19T04:57:18.956Z	1658206638.956	79	24	S256-69kHz	39	000417
2022-07-19T04:57:17.793Z	1658206637.793	79	24	S256-69kHz	27	000418
2022-07-19T04:57:16.778Z	1658206636.778	79	24	S256-69kHz	29	002562
2022-07-19T04:57:16.230Z	1658206636.230	79	24	S256-69kHz	21	002564
2022-07-19T04:57:15.904Z	1658206635.904	79	24	S256-69kHz	28	002563
2022-07-19T04:57:12.660Z	1658206632.660	76	65	S256-69kHz	20	000555
2022-07-19T04:57:06.437Z	1658206626.437	84	118	S256-69kHz	16	000555
2022-07-19T04:57:06.311Z	1658206626.311	82	42	S256-69kHz	29	000417
2022-07-19T04:57:05.163Z	1658206625.163	82	42	S256-69kHz	31	000418
2022-07-19T04:56:49.738Z	1658206609.738	89	48	S256-69kHz	33	000417
2022-07-19T04:56:48.623Z	1658206608.623	89	48	S256-69kHz	24	000418
2022-07-19T04:56:41.161Z	1658206601.161	81	11	S256-69kHz	29	000418
2022-07-19T04:56:33.192Z	1658206593.192	77	22	S256-69kHz	22	000555
2022-07-19T04:56:31.777Z	1658206591.777	80	133	S256-69kHz	22	002562
2022-07-19T04:56:30.604Z	1658206590.604	77	22	S256-69kHz	13	002564
2022-07-19T04:56:18.308Z	1658206578.308	82	41	S256-69kHz	36	000417
2022-07-19T04:56:18.189Z	1658206578.189	82	41	S256-69kHz	15	000555
2022-07-19T04:56:17.157Z	1658206577.157	82	41	S256-69kHz	25	000418
2022-07-19T04:56:16.118Z	1658206576.118	82	41	S256-69kHz	22	002562
2022-07-19T04:56:15.250Z	1658206575.250	82	41	S256-69kHz	14	002563
2022-07-19T04:56:10.435Z	1658206570.435	84	117	S256-69kHz	19	000555
2022-07-19T04:56:08.410Z	1658206568.410	84	117	S256-69kHz	20	002562
2022-07-19T04:56:07.913Z	1658206567.913	84	117	S256-69kHz	14	002564
2022-07-19T04:56:02.776Z	1658206562.776	76	64	S256-69kHz	32	000417
2022-07-19T04:56:02.655Z	1658206562.655	76	64	S256-69kHz	20	000555
2022-07-19T04:56:01.628Z	1658206561.628	76	64	S256-69kHz	26	000418
2022-07-19T04:55:51.146Z	1658206551.146	78	215	S256-69kHz	31	002562
2022-07-19T04:55:48.949Z	1658206548.949	79	22	S256-69kHz	33	000417
2022-07-19T04:55:48.824Z	1658206548.824	79	22	S256-69kHz	14	000555
2022-07-19T04:55:47.793Z	1658206547.793	79	22	S256-69kHz	36	000418
2022-07-19T04:55:46.778Z	1658206546.778	79	22	S256-69kHz	24	002562
2022-07-19T04:55:46.232Z	1658206546.232	79	22	S256-69kHz	20	002564
2022-07-19T04:55:42.546Z	1658206542.546	83	47	S256-69kHz	49	000417
2022-07-19T04:55:42.435Z	1658206542.435	83	47	S256-69kHz	16	000555
2022-07-19T04:55:41.465Z	1658206541.465	83	47	S256-69kHz	24	000418
2022-07-19T04:55:39.908Z	1658206539.908	83	47	S256-69kHz	15	002564
2022-07-19T04:55:39.503Z	1658206539.503	83	47	S256-69kHz	18	002563
2022-07-19T04:55:26.628Z	1658206526.628	75	8	S256-69kHz	31	000418
2022-07-19T04:55:14.545Z	1658206514.545	84	116	S256-69kHz	53	000417
2022-07-19T04:55:14.435Z	1658206514.435	84	116	S256-69kHz	19	000555
2022-07-19T04:55:00.899Z	1658206500.899	80	132	S256-69kHz	26	002563
2022-07-19T04:54:52.653Z	1658206492.653	76	63	S256-69kHz	18	000555
2022-07-19T04:54:51.628Z	1658206491.628	76	63	S256-69kHz	33	000418
2022-07-19T04:54:46.545Z	1658206486.545	83	47	S256-69kHz	53	000417
2022-07-19T04:54:43.906Z	1658206483.906	83	47	S256-69kHz	17	002564
2022-07-19T04:54:42.301Z	1658206482.301	82	39	S256-69kHz	38	000417
2022-07-19T04:54:41.160Z	1658206481.160	82	39	S256-69kHz	22	000418
2022-07-19T04:54:40.799Z	1658206480.799	802563		R01M-69kHz	63	002563
2022-07-19T04:54:40.128Z	1658206480.128	82	39	S256-69kHz	23	002562
2022-07-19T04:54:33.310Z	1658206473.310	78	214	S256-69kHz	36	000417
2022-07-19T04:54:33.186Z	1658206473.186	78	214	S256-69kHz	19	000555
2022-07-19T04:54:32.162Z	1658206472.162	78	214	S256-69kHz	36	000418
2022-07-19T04:54:31.146Z	1658206471.146	78	214	S256-69kHz	17	002562
2022-07-19T04:54:09.619Z	1658206449.619	89	48	S256-69kHz	15	000555
2022-07-19T04:53:42.764Z	1658206422.764	76	62	S256-69kHz	36	000417
2022-07-19T04:53:41.628Z	1658206421.628	76	62	S256-69kHz	28	000418
2022-07-19T04:53:40.589Z	1658206420.589	76	62	S256-69kHz	23	002562
2022-07-19T04:53:33.938Z	1658206413.938	80	131	S256-69kHz	39	000417
2022-07-19T04:53:33.814Z	1658206413.814	80	131	S256-69kHz	21	000555
2022-07-19T04:53:32.795Z	1658206412.795	80	131	S256-69kHz	36	000418
2022-07-19T04:53:31.780Z	1658206411.780	80	131	S256-69kHz	21	002562
2022-07-19T04:53:30.896Z	1658206410.896	80	131	S256-69kHz	20	002563
2022-07-19T04:53:28.121Z	1658206408.121	81	7	S256-69kHz	24	002562
2022-07-19T04:53:27.243Z	1658206407.243	81	7	S256-69kHz	23	002563
2022-07-19T04:53:22.543Z	1658206402.543	84	114	S256-69kHz	51	000417
2022-07-19T04:53:22.433Z	1658206402.433	84	114	S256-69kHz	21	000555
2022-07-19T04:53:21.462Z	1658206401.462	84	114	S256-69kHz	20	000418
2022-07-19T04:53:20.408Z	1658206400.408	84	114	S256-69kHz	24	002562
2022-07-19T04:53:19.912Z	1658206399.912	84	114	S256-69kHz	17	002564
2022-07-19T04:53:13.304Z	1658206393.304	78	213	S256-69kHz	36	000417
2022-07-19T04:53:13.182Z	1658206393.182	78	213	S256-69kHz	14	000555
2022-07-19T04:53:12.162Z	1658206392.162	78	213	S256-69kHz	24	000418
2022-07-19T04:53:11.145Z	1658206391.145	78	213	S256-69kHz	31	002562
2022-07-19T04:53:10.610Z	1658206390.610	78	213	S256-69kHz	21	002564
2022-07-19T04:52:54.542Z	1658206374.542	83	47	S256-69kHz	50	000417
2022-07-19T04:52:54.432Z	1658206374.432	83	47	S256-69kHz	21	000555
2022-07-19T04:52:53.462Z	1658206373.462	83	47	S256-69kHz	22	000418
2022-07-19T04:52:52.409Z	1658206372.409	83	47	S256-69kHz	20	002562
2022-07-19T04:52:47.796Z	1658206367.796	79	23	S256-69kHz	34	000418
2022-07-19T04:52:45.895Z	1658206365.895	79	23	S256-69kHz	17	002563
2022-07-19T04:52:42.291Z	1658206362.291	81	7	S256-69kHz	32	000417
2022-07-19T04:52:41.161Z	1658206361.161	81	7	S256-69kHz	29	000418
2022-07-19T04:52:32.163Z	1658206352.163	77	22	S256-69kHz	36	000418
2022-07-19T04:52:26.541Z	1658206346.541	84	113	S256-69kHz	53	000417
2022-07-19T04:52:26.432Z	1658206346.432	84	113	S256-69kHz	19	000555
2022-07-19T04:52:25.461Z	1658206345.461	84	113	S256-69kHz	20	000418
2022-07-19T04:52:18.289Z	1658206338.289	82	36	S256-69kHz	37	000417
2022-07-19T04:52:17.162Z	1658206337.162	82	36	S256-69kHz	22	000418
2022-07-19T04:52:15.241Z	1658206335.241	82	36	S256-69kHz	23	002563
2022-07-19T04:52:09.733Z	1658206329.733	90	63	S256-69kHz	28	000417
2022-07-19T04:52:03.932Z	1658206323.932	80	130	S256-69kHz	42	000417
2022-07-19T04:52:03.809Z	1658206323.809	80	130	S256-69kHz	20	000555
2022-07-19T04:52:00.893Z	1658206320.893	80	130	S256-69kHz	27	002563
2022-07-19T04:51:58.799Z	1658206318.799	802564		R01M-69kHz	63	002564
2022-07-19T04:51:58.541Z	1658206318.541	83	47	S256-69kHz	50	000417
2022-07-19T04:51:56.410Z	1658206316.410	83	47	S256-69kHz	21	002562
2022-07-19T04:51:53.302Z	1658206313.302	78	212	S256-69kHz	34	000417
2022-07-19T04:51:30.432Z	1658206290.432	84	112	S256-69kHz	20	000555
2022-07-19T04:51:29.162Z	1658206289.162	82	35	S256-69kHz	30	000418
2022-07-19T04:51:22.753Z	1658206282.753	76	60	S256-69kHz	36	000417
2022-07-19T04:51:22.636Z	1658206282.636	76	60	S256-69kHz	14	000555
2022-07-19T04:51:21.630Z	1658206281.630	76	60	S256-69kHz	32	000418
2022-07-19T04:51:18.928Z	1658206278.928	79	21	S256-69kHz	44	000417
2022-07-19T04:51:18.807Z	1658206278.807	79	21	S256-69kHz	16	000555
2022-07-19T04:51:17.796Z	1658206277.796	79	21	S256-69kHz	23	000418
2022-07-19T04:51:16.779Z	1658206276.779	79	21	S256-69kHz	28	002562
2022-07-19T04:51:16.247Z	1658206276.247	79	21	S256-69kHz	18	002564
2022-07-19T04:51:15.894Z	1658206275.894	79	21	S256-69kHz	23	002563
2022-07-19T04:51:13.295Z	1658206273.295	77	22	S256-69kHz	40	000417
2022-07-19T04:51:13.173Z	1658206273.173	77	22	S256-69kHz	19	000555
2022-07-19T04:51:12.164Z	1658206272.164	77	22	S256-69kHz	16	000418
2022-07-19T04:51:10.614Z	1658206270.614	77	22	S256-69kHz	15	002564
2022-07-19T04:51:10.259Z	1658206270.259	77	22	S256-69kHz	27	002563
2022-07-19T04:51:06.168Z	1658206266.168	81	8	S256-69kHz	17	000555
2022-07-19T04:51:02.539Z	1658206262.539	83	47	S256-69kHz	50	000417
2022-07-19T04:51:02.432Z	1658206262.432	83	47	S256-69kHz	19	000555
2022-07-19T04:51:01.460Z	1658206261.460	83	47	S256-69kHz	21	000418
2022-07-19T04:51:00.408Z	1658206260.408	83	47	S256-69kHz	21	002562
2022-07-19T04:50:59.909Z	1658206259.909	83	47	S256-69kHz	17	002564
2022-07-19T04:50:42.281Z	1658206242.281	82	34	S256-69kHz	38	000417
2022-07-19T04:50:42.171Z	1658206242.171	82	34	S256-69kHz	11	000555
2022-07-19T04:50:41.163Z	1658206241.163	82	34	S256-69kHz	25	000418
2022-07-19T04:50:40.122Z	1658206240.122	82	34	S256-69kHz	27	002562
2022-07-19T04:50:39.238Z	1658206239.238	82	34	S256-69kHz	23	002563
2022-07-19T04:50:31.783Z	1658206231.783	80	129	S256-69kHz	27	002562
2022-07-19T04:50:18.280Z	1658206218.280	81	7	S256-69kHz	37	000417
2022-07-19T04:50:18.170Z	1658206218.170	81	7	S256-69kHz	14	000555
2022-07-19T04:50:17.800Z	1658206217.800	802562		R01M-69kHz	63	002562
2022-07-19T04:50:17.181Z	1658206217.181	802562		R01M-69kHz	32	002563
2022-07-19T04:50:17.163Z	1658206217.163	81	7	S256-69kHz	25	000418
2022-07-19T04:50:11.632Z	1658206211.632	76	59	S256-69kHz	29	000418
2022-07-19T04:50:06.538Z	1658206206.538	83	47	S256-69kHz	52	000417
2022-07-19T04:50:06.430Z	1658206206.430	83	47	S256-69kHz	21	000555
2022-07-19T04:50:05.458Z	1658206205.458	83	47	S256-69kHz	22	000418
2022-07-19T04:50:04.407Z	1658206204.407	83	47	S256-69kHz	22	002562
2022-07-19T04:49:48.921Z	1658206188.921	79	25	S256-69kHz	36	000417
2022-07-19T04:49:48.799Z	1658206188.799	79	25	S256-69kHz	22	000555
2022-07-19T04:49:47.795Z	1658206187.795	79	25	S256-69kHz	38	000418
2022-07-19T04:49:46.254Z	1658206186.254	79	25	S256-69kHz	20	002564
2022-07-19T04:49:35.913Z	1658206175.913	84	110	S256-69kHz	18	002564
2022-07-19T04:49:35.507Z	1658206175.507	84	110	S256-69kHz	13	002563
2022-07-19T04:49:27.234Z	1658206167.234	81	8	S256-69kHz	23	002563
2022-07-19T04:49:12.165Z	1658206152.165	78	210	S256-69kHz	33	000418
2022-07-19T04:49:10.536Z	1658206150.536	83	47	S256-69kHz	52	000417
2022-07-19T04:49:10.430Z	1658206150.430	83	47	S256-69kHz	19	000555
2022-07-19T04:49:10.260Z	1658206150.260	78	210	S256-69kHz	20	002563
2022-07-19T04:49:00.888Z	1658206140.888	80	128	S256-69kHz	18	002563
2022-07-19T04:48:49.729Z	1658206129.729	89	48	S256-69kHz	28	000417
2022-07-19T04:48:49.611Z	1658206129.611	89	48	S256-69kHz	17	000555
2022-07-19T04:48:48.617Z	1658206128.617	89	48	S256-69kHz	33	000418
2022-07-19T04:48:47.601Z	1658206127.601	89	48	S256-69kHz	27	002562
2022-07-19T04:48:46.704Z	1658206126.704	89	48	S256-69kHz	18	002563
2022-07-19T04:48:33.283Z	1658206113.283	77	23	S256-69kHz	46	000417
2022-07-19T04:48:33.163Z	1658206113.163	77	23	S256-69kHz	23	000555
2022-07-19T04:48:32.163Z	1658206112.163	77	23	S256-69kHz	28	000418
2022-07-19T04:48:31.149Z	1658206111.149	77	23	S256-69kHz	25	002562
2022-07-19T04:48:30.253Z	1658206110.253	77	23	S256-69kHz	32	002563
2022-07-19T04:48:27.738Z	1658206107.738	75	7	S256-69kHz	28	000417
2022-07-19T04:48:26.632Z	1658206106.632	75	7	S256-69kHz	23	000418
2022-07-19T04:48:14.536Z	1658206094.536	83	47	S256-69kHz	42	000417
2022-07-19T04:48:14.429Z	1658206094.429	83	47	S256-69kHz	21	000555
2022-07-19T04:48:12.409Z	1658206092.409	83	47	S256-69kHz	21	002562
2022-07-19T04:48:11.917Z	1658206091.917	83	47	S256-69kHz	14	002564
2022-07-19T04:48:09.728Z	1658206089.728	90	60	S256-69kHz	41	000417
2022-07-19T04:48:09.612Z	1658206089.612	90	60	S256-69kHz	19	000555
2022-07-19T04:48:08.617Z	1658206088.617	90	60	S256-69kHz	21	000418
2022-07-19T04:47:46.535Z	1658206066.535	84	108	S256-69kHz	40	000417
2022-07-19T04:47:46.430Z	1658206066.430	84	108	S256-69kHz	14	000555
2022-07-19T04:47:45.460Z	1658206065.460	84	108	S256-69kHz	24	000418
2022-07-19T04:47:44.408Z	1658206064.408	84	108	S256-69kHz	24	002562
2022-07-19T04:47:33.911Z	1658206053.911	80	127	S256-69kHz	43	000417
2022-07-19T04:47:33.792Z	1658206053.792	80	127	S256-69kHz	22	000555
2022-07-19T04:47:32.797Z	1658206052.797	80	127	S256-69kHz	24	000418
2022-07-19T04:47:31.784Z	1658206051.784	80	127	S256-69kHz	26	002562
2022-07-19T04:47:31.267Z	1658206051.267	80	127	S256-69kHz	15	002564
2022-07-19T04:47:30.884Z	1658206050.884	80	127	S256-69kHz	28	002563
2022-07-19T04:47:28.620Z	1658206048.620	89	48	S256-69kHz	28	000418
2022-07-19T04:47:27.236Z	1658206047.236	82	30	S256-69kHz	22	002563
2022-07-19T04:47:16.408Z	1658206036.408	83	47	S256-69kHz	23	002562
2022-07-19T04:47:13.277Z	1658206033.277	77	23	S256-69kHz	40	000417
2022-07-19T04:47:11.148Z	1658206031.148	77	23	S256-69kHz	31	002562
2022-07-19T04:47:10.250Z	1658206030.250	77	23	S256-69kHz	25	002563
2022-07-19T04:47:06.265Z	1658206026.265	81	9	S256-69kHz	39	000417
2022-07-19T04:47:06.154Z	1658206026.154	81	9	S256-69kHz	15	000555
2022-07-19T04:47:05.166Z	1658206025.166	81	9	S256-69kHz	22	000418
2022-07-19T04:46:46.784Z	1658206006.784	79	26	S256-69kHz	27	002562
2022-07-19T04:46:33.274Z	1658205993.274	78	208	S256-69kHz	45	000417
2022-07-19T04:46:33.155Z	1658205993.155	78	208	S256-69kHz	24	000555
2022-07-19T04:46:32.165Z	1658205992.165	78	208	S256-69kHz	36	000418
2022-07-19T04:46:31.151Z	1658205991.151	78	208	S256-69kHz	16	002562
2022-07-19T04:46:22.533Z	1658205982.533	83	47	S256-69kHz	40	000417
2022-07-19T04:46:21.457Z	1658205981.457	83	47	S256-69kHz	24	000418
2022-07-19T04:46:18.262Z	1658205978.262	81	10	S256-69kHz	30	000417
2022-07-19T04:46:18.162Z	1658205978.162	81	10	S256-69kHz	12	000555
2022-07-19T04:46:17.167Z	1658205977.167	81	10	S256-69kHz	30	000418
2022-07-19T04:46:16.127Z	1658205976.127	81	10	S256-69kHz	18	002562
2022-07-19T04:46:15.231Z	1658205975.231	81	10	S256-69kHz	21	002563
2022-07-19T04:46:09.604Z	1658205969.604	89	34	S256-69kHz	22	000555
2022-07-19T04:46:07.086Z	1658205967.086	89	34	S256-69kHz	17	002564
2022-07-19T04:46:03.905Z	1658205963.905	80	126	S256-69kHz	33	000417
2022-07-19T04:46:03.787Z	1658205963.787	80	126	S256-69kHz	13	000555
2022-07-19T04:46:02.797Z	1658205962.797	80	126	S256-69kHz	33	000418
2022-07-19T04:46:01.782Z	1658205961.782	80	126	S256-69kHz	29	002562
2022-07-19T04:45:26.531Z	1658205926.531	83	47	S256-69kHz	51	000417
2022-07-19T04:45:26.426Z	1658205926.426	83	47	S256-69kHz	18	000555
2022-07-19T04:45:25.455Z	1658205925.455	83	47	S256-69kHz	20	000418
2022-07-19T04:45:24.410Z	1658205924.410	83	47	S256-69kHz	23	002562
2022-07-19T04:45:23.911Z	1658205923.911	83	47	S256-69kHz	16	002564
2022-07-19T04:45:23.516Z	1658205923.516	83	47	S256-69kHz	10	002563
2022-07-19T04:45:18.901Z	1658205918.901	79	22	S256-69kHz	43	000417
2022-07-19T04:45:18.784Z	1658205918.784	79	22	S256-69kHz	25	000555
2022-07-19T04:45:17.799Z	1658205917.799	79	22	S256-69kHz	24	000418
2022-07-19T04:45:16.782Z	1658205916.782	79	22	S256-69kHz	24	002562
2022-07-19T04:45:15.879Z	1658205915.879	79	22	S256-69kHz	26	002563
2022-07-19T04:45:13.268Z	1658205913.268	78	207	S256-69kHz	49	000417
2022-07-19T04:45:13.151Z	1658205913.151	78	207	S256-69kHz	19	000555
2022-07-19T04:45:11.149Z	1658205911.149	78	207	S256-69kHz	29	002562
2022-07-19T04:45:10.635Z	1658205910.635	78	207	S256-69kHz	14	002564
2022-07-19T04:45:10.247Z	1658205910.247	78	207	S256-69kHz	28	002563
2022-07-19T04:45:06.257Z	1658205906.257	82	27	S256-69kHz	35	000417
2022-07-19T04:45:05.172Z	1658205905.172	82	27	S256-69kHz	22	000418
2022-07-19T04:44:49.718Z	1658205889.718	89	16	S256-69kHz	37	000417
2022-07-19T04:44:48.618Z	1658205888.618	89	16	S256-69kHz	30	000418
2022-07-19T04:44:47.604Z	1658205887.604	89	16	S256-69kHz	25	002562
2022-07-19T04:44:46.705Z	1658205886.705	89	16	S256-69kHz	19	002563
2022-07-19T04:44:42.255Z	1658205882.255	81	10	S256-69kHz	39	000417
2022-07-19T04:44:42.147Z	1658205882.147	81	10	S256-69kHz	15	000555
2022-07-19T04:44:41.169Z	1658205881.169	81	10	S256-69kHz	26	000418
2022-07-19T04:44:40.128Z	1658205880.128	81	10	S256-69kHz	19	002562
2022-07-19T04:44:39.230Z	1658205879.230	81	10	S256-69kHz	14	002563
2022-07-19T04:44:28.800Z	1658205868.800	802563		R01M-69kHz	63	002563
2022-07-19T04:44:22.721Z	1658205862.721	76	54	S256-69kHz	29	000417
2022-07-19T04:44:21.635Z	1658205861.635	76	54	S256-69kHz	27	000418
2022-07-19T04:44:20.592Z	1658205860.592	76	54	S256-69kHz	25	002562
2022-07-19T04:44:18.254Z	1658205858.254	82	26	S256-69kHz	40	000417
2022-07-19T04:44:09.716Z	1658205849.716	90	57	S256-69kHz	37	000417
2022-07-19T04:44:09.598Z	1658205849.598	90	57	S256-69kHz	17	000555
2022-07-19T04:44:08.619Z	1658205848.619	90	57	S256-69kHz	30	000418
2022-07-19T04:44:06.697Z	1658205846.697	90	57	S256-69kHz	20	002563
2022-07-19T04:44:02.529Z	1658205842.529	84	104	S256-69kHz	52	000417
2022-07-19T04:44:02.426Z	1658205842.426	84	104	S256-69kHz	17	000555
2022-07-19T04:43:51.151Z	1658205831.151	1	192	S256-69kHz	17	002562
2022-07-19T04:43:48.780Z	1658205828.780	79	11	S256-69kHz	20	000555
2022-07-19T04:43:34.529Z	1658205814.529	83	46	S256-69kHz	44	000417
2022-07-19T04:43:33.454Z	1658205813.454	83	46	S256-69kHz	28	000418
2022-07-19T04:43:32.408Z	1658205812.408	83	46	S256-69kHz	20	002562
2022-07-19T04:43:31.504Z	1658205811.504	83	46	S256-69kHz	22	002563
2022-07-19T04:43:27.629Z	1658205807.629	82	25	S256-69kHz	13	002564
2022-07-19T04:43:26.696Z	1658205806.696	89	2	S256-69kHz	25	002563
2022-07-19T04:43:13.145Z	1658205793.145	77	6	S256-69kHz	21	000555
2022-07-19T04:43:12.167Z	1658205792.167	77	6	S256-69kHz	36	000418
2022-07-19T04:43:10.597Z	1658205790.597	76	53	S256-69kHz	24	002562
2022-07-19T04:42:49.713Z	1658205769.713	90	56	S256-69kHz	21	000417
2022-07-19T04:42:48.632Z	1658205768.632	90	56	S256-69kHz	25	000418
2022-07-19T04:42:23.575Z	1658205743.575	802564		R01M-69kHz	20	002562
2022-07-19T04:42:22.800Z	1658205742.800	802564		R01M-69kHz	63	002564
2022-07-19T04:42:18.245Z	1658205738.245	81	10	S256-69kHz	42	000417
2022-07-19T04:42:18.140Z	1658205738.140	81	10	S256-69kHz	19	000555
2022-07-19T04:42:17.173Z	1658205737.173	81	10	S256-69kHz	20	000418
2022-07-19T04:42:16.129Z	1658205736.129	81	10	S256-69kHz	24	002562
2022-07-19T04:42:15.227Z	1658205735.227	81	10	S256-69kHz	18	002563
2022-07-19T04:42:10.524Z	1658205730.524	84	102	S256-69kHz	40	000417
2022-07-19T04:42:09.452Z	1658205729.452	84	102	S256-69kHz	29	000418
2022-07-19T04:42:08.411Z	1658205728.411	84	102	S256-69kHz	20	002562
2022-07-19T04:42:02.709Z	1658205722.709	76	52	S256-69kHz	37	000417
2022-07-19T04:42:02.603Z	1658205722.603	76	52	S256-69kHz	23	000555
2022-07-19T04:42:00.596Z	1658205720.596	76	52	S256-69kHz	20	002562
2022-07-19T04:41:54.244Z	1658205714.244	82	23	S256-69kHz	30	000417
[truncated: 10,693 more rows]
