# Supplementary material for: A remote sensing approach for exploring the dynamics of jellyfish, relative to the water current
Source: Sci Rep. 2023 Sep 7;13:14769. doi: 10.1038/s41598-023-41655-8 (PMC10485037; doi:10.1038/s41598-023-41655-8)
Supplement: Supplementary file 1 — Supplementary Information. [file 41598_2023_41655_MOESM1_ESM.zip › Jelly_22_02_17_tags.csv]

Date and Time (UTC)	Unix Timestamp (UTC)	CodeType	Id	Data	SNR	TBR Serial Number
2022-02-17T12:24:41.366Z	1645100681.366	S256	75	0	16	000418
2022-02-17T12:24:27.431Z	1645100667.431	S256	77	1	22	000418
2022-02-17T12:24:06.364Z	1645100646.364	S256	76	131	11	000418
2022-02-17T12:23:47.430Z	1645100627.430	S256	78	210	22	000418
2022-02-17T12:23:31.364Z	1645100611.364	S256	75	0	10	000418
2022-02-17T12:23:07.430Z	1645100587.430	S256	77	1	21	000418
2022-02-17T12:22:56.363Z	1645100576.363	S256	76	130	10	000418
2022-02-17T12:22:27.430Z	1645100547.430	S256	78	209	23	000418
2022-02-17T12:22:21.362Z	1645100541.362	S256	75	0	13	000418
2022-02-17T12:21:47.430Z	1645100507.430	S256	77	1	20	000418
2022-02-17T12:21:11.361Z	1645100471.361	S256	75	0	22	000418
2022-02-17T12:21:07.430Z	1645100467.430	S256	78	208	11	000418
2022-02-17T12:20:38.261Z	1645100438.261	S256	76	128	21	000417
2022-02-17T12:20:36.362Z	1645100436.362	S256	76	128	22	000418
2022-02-17T12:20:27.429Z	1645100427.429	S256	77	1	15	000418
2022-02-17T12:20:03.262Z	1645100403.262	S256	75	0	13	000417
2022-02-17T12:20:01.361Z	1645100401.361	S256	75	0	21	000418
2022-02-17T12:19:49.325Z	1645100389.325	S256	78	207	20	000417
2022-02-17T12:19:47.427Z	1645100387.427	S256	78	207	17	000418
2022-02-17T12:19:46.582Z	1645100386.582	S256	78	207	27	001153
2022-02-17T12:19:28.259Z	1645100368.259	S256	76	127	21	000417
2022-02-17T12:19:26.360Z	1645100366.360	S256	76	127	13	000418
2022-02-17T12:19:25.516Z	1645100365.516	S256	76	127	23	001153
2022-02-17T12:19:09.326Z	1645100349.326	S256	77	1	15	000417
2022-02-17T12:19:07.426Z	1645100347.426	S256	77	1	26	000418
2022-02-17T12:19:06.582Z	1645100346.582	S256	77	1	23	001153
2022-02-17T12:19:03.944Z	1645100343.944	S256	93	0	19	001154
2022-02-17T12:18:53.259Z	1645100333.259	S256	75	0	13	000417
2022-02-17T12:18:51.361Z	1645100331.361	S256	75	0	13	000418
2022-02-17T12:18:50.516Z	1645100330.516	S256	75	0	23	001153
2022-02-17T12:18:47.878Z	1645100327.878	S256	75	0	27	001154
2022-02-17T12:18:29.328Z	1645100309.328	S256	78	206	10	000417
2022-02-17T12:18:27.426Z	1645100307.426	S256	78	206	26	000418
2022-02-17T12:18:23.944Z	1645100303.944	S256	78	206	20	001154
2022-02-17T12:18:18.259Z	1645100298.259	S256	76	126	12	000417
2022-02-17T12:18:16.448Z	1645100296.448	S256	76	126	6	001155
2022-02-17T12:18:16.360Z	1645100296.360	S256	76	126	12	000418
2022-02-17T12:18:15.514Z	1645100295.514	S256	76	126	24	001153
2022-02-17T12:18:12.878Z	1645100292.878	S256	76	126	26	001154
2022-02-17T12:17:47.514Z	1645100267.514	S256	77	1	9	001155
2022-02-17T12:17:47.425Z	1645100267.425	S256	77	1	24	000418
2022-02-17T12:17:46.580Z	1645100266.580	S256	77	1	24	001153
2022-02-17T12:17:43.943Z	1645100263.943	S256	77	1	26	001154
2022-02-17T12:17:43.259Z	1645100263.259	S256	75	0	13	000417
2022-02-17T12:17:41.443Z	1645100261.443	S256	75	0	13	001155
2022-02-17T12:17:41.361Z	1645100261.361	S256	75	0	16	000418
2022-02-17T12:17:40.525Z	1645100260.525	S256	75	0	12	001153
2022-02-17T12:17:37.877Z	1645100257.877	S256	75	0	25	001154
2022-02-17T12:17:07.427Z	1645100227.427	S256	78	205	24	000418
2022-02-17T12:17:06.581Z	1645100226.581	S256	78	205	23	001153
2022-02-17T12:17:06.444Z	1645100226.444	S256	76	125	13	001155
2022-02-17T12:16:56.667Z	1645100216.667	S256	3	164	16	000417
2022-02-17T12:16:54.853Z	1645100214.853	S256	3	164	20	001155
2022-02-17T12:16:54.770Z	1645100214.770	S256	3	164	20	000418
2022-02-17T12:16:53.925Z	1645100213.925	S256	3	164	30	001153
2022-02-17T12:16:51.289Z	1645100211.289	S256	3	164	32	001154
2022-02-17T12:16:33.256Z	1645100193.256	S256	75	0	14	000417
2022-02-17T12:16:31.442Z	1645100191.442	S256	75	0	12	001155
2022-02-17T12:16:31.359Z	1645100191.359	S256	75	0	16	000418
2022-02-17T12:16:30.526Z	1645100190.526	S256	75	0	12	001153
2022-02-17T12:16:29.321Z	1645100189.321	S256	77	1	13	000417
2022-02-17T12:16:27.877Z	1645100187.877	S256	75	0	25	001154
2022-02-17T12:16:27.513Z	1645100187.513	S256	77	1	9	001155
2022-02-17T12:16:27.424Z	1645100187.424	S256	77	1	24	000418
2022-02-17T12:16:26.580Z	1645100186.580	S256	77	1	25	001153
2022-02-17T12:16:23.943Z	1645100183.943	S256	77	1	25	001154
2022-02-17T12:15:58.254Z	1645100158.254	S256	76	124	13	000417
2022-02-17T12:15:56.441Z	1645100156.441	S256	76	124	13	001155
2022-02-17T12:15:56.359Z	1645100156.359	S256	76	124	16	000418
2022-02-17T12:15:55.525Z	1645100155.525	S256	76	124	12	001153
2022-02-17T12:15:52.877Z	1645100152.877	S256	76	124	25	001154
2022-02-17T12:15:49.320Z	1645100149.320	S256	78	204	12	000417
2022-02-17T12:15:47.509Z	1645100147.509	S256	78	204	9	001155
2022-02-17T12:15:47.423Z	1645100147.423	S256	78	204	24	000418
2022-02-17T12:15:46.578Z	1645100146.578	S256	78	204	25	001153
2022-02-17T12:15:43.943Z	1645100143.943	S256	78	204	25	001154
2022-02-17T12:15:23.256Z	1645100123.256	S256	75	0	15	000417
2022-02-17T12:15:21.440Z	1645100121.440	S256	75	0	12	001155
2022-02-17T12:15:21.359Z	1645100121.359	S256	75	0	15	000418
2022-02-17T12:15:20.525Z	1645100120.525	S256	75	0	13	001153
2022-02-17T12:15:17.876Z	1645100117.876	S256	75	0	25	001154
2022-02-17T12:15:09.319Z	1645100109.319	S256	77	1	15	000417
2022-02-17T12:15:07.510Z	1645100107.510	S256	77	1	10	001155
2022-02-17T12:15:07.423Z	1645100107.423	S256	77	1	26	000418
2022-02-17T12:15:06.578Z	1645100106.578	S256	77	1	19	001153
2022-02-17T12:15:03.943Z	1645100103.943	S256	77	1	28	001154
2022-02-17T12:14:48.254Z	1645100088.254	S256	76	123	14	000417
2022-02-17T12:14:46.440Z	1645100086.440	S256	76	123	14	001155
2022-02-17T12:14:46.358Z	1645100086.358	S256	76	123	18	000418
2022-02-17T12:14:42.877Z	1645100082.877	S256	76	123	26	001154
2022-02-17T12:14:29.318Z	1645100069.318	S256	78	203	16	000417
2022-02-17T12:14:27.506Z	1645100067.506	S256	78	203	9	001155
2022-02-17T12:14:27.423Z	1645100067.423	S256	78	203	25	000418
2022-02-17T12:14:26.578Z	1645100066.578	S256	78	203	17	001153
2022-02-17T12:14:23.943Z	1645100063.943	S256	78	203	28	001154
2022-02-17T12:14:13.253Z	1645100053.253	S256	75	0	14	000417
2022-02-17T12:14:11.439Z	1645100051.439	S256	75	0	14	001155
2022-02-17T12:14:11.357Z	1645100051.357	S256	75	0	18	000418
2022-02-17T12:14:07.877Z	1645100047.877	S256	75	0	27	001154
2022-02-17T12:13:49.318Z	1645100029.318	S256	77	1	16	000417
2022-02-17T12:13:47.422Z	1645100027.422	S256	77	1	26	000418
2022-02-17T12:13:46.578Z	1645100026.578	S256	77	1	19	001153
2022-02-17T12:13:43.942Z	1645100023.942	S256	77	1	27	001154
2022-02-17T12:13:38.252Z	1645100018.252	S256	76	122	14	000417
2022-02-17T12:13:36.439Z	1645100016.439	S256	76	122	14	001155
2022-02-17T12:13:36.357Z	1645100016.357	S256	76	122	18	000418
2022-02-17T12:13:32.877Z	1645100012.877	S256	76	122	27	001154
2022-02-17T12:13:09.317Z	1645099989.317	S256	78	202	13	000417
2022-02-17T12:13:07.505Z	1645099987.505	S256	78	202	10	001155
2022-02-17T12:13:07.421Z	1645099987.421	S256	78	202	24	000418
2022-02-17T12:13:06.577Z	1645099986.577	S256	78	202	26	001153
2022-02-17T12:13:03.942Z	1645099983.942	S256	78	202	25	001154
2022-02-17T12:13:03.251Z	1645099983.251	S256	75	0	16	000417
2022-02-17T12:13:01.439Z	1645099981.439	S256	75	0	13	001155
2022-02-17T12:13:01.358Z	1645099981.358	S256	75	0	16	000418
2022-02-17T12:13:00.514Z	1645099980.514	S256	75	0	12	001153
2022-02-17T12:12:57.877Z	1645099977.877	S256	75	0	23	001154
2022-02-17T12:12:27.423Z	1645099947.423	S256	77	1	24	000418
2022-02-17T12:12:26.578Z	1645099946.578	S256	77	1	26	001153
2022-02-17T12:11:51.440Z	1645099911.440	S256	75	0	12	001155
2022-02-17T12:11:49.315Z	1645099909.315	S256	78	201	13	000417
2022-02-17T12:11:47.505Z	1645099907.505	S256	78	201	10	001155
2022-02-17T12:11:47.420Z	1645099907.420	S256	78	201	25	000418
2022-02-17T12:11:46.576Z	1645099906.576	S256	78	201	24	001153
2022-02-17T12:11:43.942Z	1645099903.942	S256	78	201	25	001154
2022-02-17T12:11:18.249Z	1645099878.249	S256	76	120	17	000417
2022-02-17T12:11:16.437Z	1645099876.437	S256	76	120	12	001155
2022-02-17T12:11:16.355Z	1645099876.355	S256	76	120	16	000418
2022-02-17T12:11:15.514Z	1645099875.514	S256	76	120	12	001153
2022-02-17T12:11:12.876Z	1645099872.876	S256	76	120	25	001154
2022-02-17T12:11:09.313Z	1645099869.313	S256	77	1	14	000417
2022-02-17T12:11:07.505Z	1645099867.505	S256	77	1	10	001155
2022-02-17T12:11:07.420Z	1645099867.420	S256	77	1	24	000418
2022-02-17T12:11:06.575Z	1645099866.575	S256	77	1	26	001153
2022-02-17T12:11:03.942Z	1645099863.942	S256	77	1	26	001154
2022-02-17T12:10:43.247Z	1645099843.247	S256	75	0	17	000417
2022-02-17T12:10:41.436Z	1645099841.436	S256	75	0	12	001155
2022-02-17T12:10:41.355Z	1645099841.355	S256	75	0	16	000418
2022-02-17T12:10:40.513Z	1645099840.513	S256	75	0	12	001153
2022-02-17T12:10:37.875Z	1645099837.875	S256	75	0	26	001154
2022-02-17T12:10:29.312Z	1645099829.312	S256	78	200	13	000417
2022-02-17T12:10:27.504Z	1645099827.504	S256	78	200	9	001155
2022-02-17T12:10:27.420Z	1645099827.420	S256	78	200	24	000418
2022-02-17T12:10:26.575Z	1645099826.575	S256	78	200	25	001153
2022-02-17T12:10:23.941Z	1645099823.941	S256	78	200	27	001154
2022-02-17T12:10:08.246Z	1645099808.246	S256	76	119	17	000417
2022-02-17T12:10:06.435Z	1645099806.435	S256	76	119	13	001155
2022-02-17T12:10:06.355Z	1645099806.355	S256	76	119	15	000418
2022-02-17T12:10:05.511Z	1645099805.511	S256	76	119	13	001153
2022-02-17T12:10:02.875Z	1645099802.875	S256	76	119	25	001154
2022-02-17T12:09:49.312Z	1645099789.312	S256	77	1	16	000417
2022-02-17T12:09:47.504Z	1645099787.504	S256	77	1	9	001155
2022-02-17T12:09:47.419Z	1645099787.419	S256	77	1	25	000418
2022-02-17T12:09:46.575Z	1645099786.575	S256	77	1	24	001153
2022-02-17T12:09:43.941Z	1645099783.941	S256	77	1	26	001154
2022-02-17T12:09:33.245Z	1645099773.245	S256	75	0	18	000417
2022-02-17T12:09:31.436Z	1645099771.436	S256	75	0	12	001155
2022-02-17T12:09:31.354Z	1645099771.354	S256	75	0	14	000418
2022-02-17T12:09:30.508Z	1645099770.508	S256	75	0	17	001153
2022-02-17T12:09:27.875Z	1645099767.875	S256	75	0	23	001154
2022-02-17T12:09:09.310Z	1645099749.310	S256	78	199	18	000417
2022-02-17T12:09:07.418Z	1645099747.418	S256	78	199	23	000418
2022-02-17T12:09:06.574Z	1645099746.574	S256	78	199	18	001153
2022-02-17T12:08:56.352Z	1645099736.352	S256	76	118	21	000418
2022-02-17T12:08:52.875Z	1645099732.875	S256	76	118	29	001154
2022-02-17T12:08:29.310Z	1645099709.310	S256	77	1	13	000417
2022-02-17T12:08:27.498Z	1645099707.498	S256	77	1	12	001155
2022-02-17T12:08:27.417Z	1645099707.417	S256	77	1	19	000418
2022-02-17T12:08:26.572Z	1645099706.572	S256	77	1	20	001153
2022-02-17T12:08:23.941Z	1645099703.941	S256	77	1	14	001154
2022-02-17T12:08:21.436Z	1645099701.436	S256	75	0	10	001155
2022-02-17T12:08:21.352Z	1645099701.352	S256	75	0	21	000418
2022-02-17T12:08:20.507Z	1645099700.507	S256	75	0	23	001153
2022-02-17T12:08:17.875Z	1645099697.875	S256	75	0	17	001154
2022-02-17T12:07:49.309Z	1645099669.309	S256	78	198	12	000417
2022-02-17T12:07:46.435Z	1645099666.435	S256	76	117	10	001155
2022-02-17T12:07:46.351Z	1645099666.351	S256	76	117	20	000418
2022-02-17T12:07:45.507Z	1645099665.507	S256	76	117	23	001153
2022-02-17T12:07:42.875Z	1645099662.875	S256	76	117	16	001154
2022-02-17T12:07:11.434Z	1645099631.434	S256	75	0	9	001155
2022-02-17T12:07:11.351Z	1645099631.351	S256	75	0	19	000418
2022-02-17T12:07:10.507Z	1645099630.507	S256	75	0	23	001153
2022-02-17T12:07:09.308Z	1645099629.308	S256	77	1	12	000417
2022-02-17T12:07:07.875Z	1645099627.875	S256	75	0	16	001154
2022-02-17T12:07:07.499Z	1645099627.499	S256	77	1	10	001155
2022-02-17T12:07:07.415Z	1645099627.415	S256	77	1	18	000418
2022-02-17T12:07:06.571Z	1645099626.571	S256	77	1	20	001153
2022-02-17T12:07:03.941Z	1645099623.941	S256	77	1	13	001154
2022-02-17T12:06:54.752Z	1645099614.752	S256	3	163	14	000418
2022-02-17T12:06:53.907Z	1645099613.907	S256	3	163	15	001153
2022-02-17T12:06:51.276Z	1645099611.276	S256	3	163	12	001154
2022-02-17T12:06:36.433Z	1645099596.433	S256	76	116	10	001155
2022-02-17T12:06:36.350Z	1645099596.350	S256	76	116	20	000418
2022-02-17T12:06:35.506Z	1645099595.506	S256	76	116	23	001153
2022-02-17T12:06:32.875Z	1645099592.875	S256	76	116	15	001154
2022-02-17T12:06:29.307Z	1645099589.307	S256	78	197	13	000417
2022-02-17T12:06:27.497Z	1645099587.497	S256	78	197	11	001155
2022-02-17T12:06:27.416Z	1645099587.416	S256	78	197	19	000418
2022-02-17T12:06:26.571Z	1645099586.571	S256	78	197	19	001153
2022-02-17T12:06:23.941Z	1645099583.941	S256	78	197	13	001154
2022-02-17T12:06:01.432Z	1645099561.432	S256	75	0	11	001155
2022-02-17T12:06:01.350Z	1645099561.350	S256	75	0	19	000418
2022-02-17T12:06:00.505Z	1645099560.505	S256	75	0	24	001153
2022-02-17T12:05:57.875Z	1645099557.875	S256	75	0	14	001154
2022-02-17T12:05:49.306Z	1645099549.306	S256	77	1	13	000417
2022-02-17T12:05:47.495Z	1645099547.495	S256	77	1	13	001155
2022-02-17T12:05:47.415Z	1645099547.415	S256	77	1	19	000418
2022-02-17T12:05:46.571Z	1645099546.571	S256	77	1	20	001153
2022-02-17T12:05:43.940Z	1645099543.940	S256	77	1	15	001154
2022-02-17T12:05:26.430Z	1645099526.430	S256	76	115	10	001155
2022-02-17T12:05:26.350Z	1645099526.350	S256	76	115	20	000418
2022-02-17T12:05:25.505Z	1645099525.505	S256	76	115	25	001153
2022-02-17T12:05:22.874Z	1645099522.874	S256	76	115	17	001154
2022-02-17T12:05:09.305Z	1645099509.305	S256	78	196	13	000417
2022-02-17T12:05:07.496Z	1645099507.496	S256	78	196	12	001155
2022-02-17T12:05:07.414Z	1645099507.414	S256	78	196	19	000418
2022-02-17T12:05:06.571Z	1645099506.571	S256	78	196	19	001153
2022-02-17T12:05:03.941Z	1645099503.941	S256	78	196	14	001154
2022-02-17T12:04:53.245Z	1645099493.245	S256	75	0	9	000417
2022-02-17T12:04:51.433Z	1645099491.433	S256	75	0	12	001155
2022-02-17T12:04:51.349Z	1645099491.349	S256	75	0	19	000418
2022-02-17T12:04:50.505Z	1645099490.505	S256	75	0	25	001153
2022-02-17T12:04:47.875Z	1645099487.875	S256	75	0	16	001154
2022-02-17T12:04:29.305Z	1645099469.305	S256	77	1	12	000417
2022-02-17T12:04:27.494Z	1645099467.494	S256	77	1	11	001155
2022-02-17T12:04:27.414Z	1645099467.414	S256	77	1	20	000418
2022-02-17T12:04:26.569Z	1645099466.569	S256	77	1	18	001153
2022-02-17T12:04:23.940Z	1645099463.940	S256	77	1	17	001154
2022-02-17T12:04:18.242Z	1645099458.242	S256	76	114	9	000417
2022-02-17T12:04:16.430Z	1645099456.430	S256	76	114	10	001155
2022-02-17T12:04:16.349Z	1645099456.349	S256	76	114	20	000418
2022-02-17T12:04:15.504Z	1645099455.504	S256	76	114	24	001153
2022-02-17T12:04:12.874Z	1645099452.874	S256	76	114	15	001154
2022-02-17T12:03:49.302Z	1645099429.302	S256	78	195	15	000417
2022-02-17T12:03:47.493Z	1645099427.493	S256	78	195	14	001155
2022-02-17T12:03:47.413Z	1645099427.413	S256	78	195	26	000418
2022-02-17T12:03:46.569Z	1645099426.569	S256	78	195	24	001153
2022-02-17T12:03:43.939Z	1645099423.939	S256	78	195	21	001154
2022-02-17T12:03:43.239Z	1645099423.239	S256	75	0	9	000417
2022-02-17T12:03:41.428Z	1645099421.428	S256	75	0	7	001155
2022-02-17T12:03:41.349Z	1645099421.349	S256	75	0	22	000418
2022-02-17T12:03:40.504Z	1645099420.504	S256	75	0	16	001153
2022-02-17T12:03:37.873Z	1645099417.873	S256	75	0	13	001154
2022-02-17T12:03:09.302Z	1645099389.302	S256	77	1	15	000417
2022-02-17T12:03:07.493Z	1645099387.493	S256	77	1	14	001155
2022-02-17T12:03:07.417Z	1645099387.417	S256	77	1	25	000418
2022-02-17T12:03:06.574Z	1645099386.574	S256	77	1	23	001153
2022-02-17T12:03:03.941Z	1645099383.941	S256	77	1	20	001154
2022-02-17T12:02:33.236Z	1645099353.236	S256	75	0	10	000417
2022-02-17T12:02:31.348Z	1645099351.348	S256	75	0	23	000418
2022-02-17T12:02:30.503Z	1645099350.503	S256	75	0	18	001153
2022-02-17T12:02:29.301Z	1645099349.301	S256	78	194	14	000417
2022-02-17T12:02:27.874Z	1645099347.874	S256	75	0	16	001154
2022-02-17T12:02:27.492Z	1645099347.492	S256	78	194	15	001155
2022-02-17T12:02:27.413Z	1645099347.413	S256	78	194	25	000418
2022-02-17T12:02:26.568Z	1645099346.568	S256	78	194	22	001153
2022-02-17T12:02:23.938Z	1645099343.938	S256	78	194	21	001154
2022-02-17T12:01:58.238Z	1645099318.238	S256	76	112	10	000417
2022-02-17T12:01:56.347Z	1645099316.347	S256	76	112	21	000418
2022-02-17T12:01:55.502Z	1645099315.502	S256	76	112	18	001153
2022-02-17T12:01:52.874Z	1645099312.874	S256	76	112	15	001154
2022-02-17T12:01:49.299Z	1645099309.299	S256	77	1	14	000417
2022-02-17T12:01:47.492Z	1645099307.492	S256	77	1	15	001155
2022-02-17T12:01:47.412Z	1645099307.412	S256	77	1	25	000418
2022-02-17T12:01:46.568Z	1645099306.568	S256	77	1	23	001153
2022-02-17T12:01:43.938Z	1645099303.938	S256	77	1	20	001154
2022-02-17T12:01:23.237Z	1645099283.237	S256	75	0	10	000417
2022-02-17T12:01:21.428Z	1645099281.428	S256	75	0	7	001155
2022-02-17T12:01:21.347Z	1645099281.347	S256	75	0	22	000418
2022-02-17T12:01:20.502Z	1645099280.502	S256	75	0	20	001153
2022-02-17T12:01:17.874Z	1645099277.874	S256	75	0	16	001154
2022-02-17T12:01:09.298Z	1645099269.298	S256	78	193	15	000417
2022-02-17T12:01:07.490Z	1645099267.490	S256	78	193	14	001155
2022-02-17T12:01:07.411Z	1645099267.411	S256	78	193	26	000418
2022-02-17T12:01:06.568Z	1645099266.568	S256	78	193	23	001153
2022-02-17T12:01:03.938Z	1645099263.938	S256	78	193	20	001154
2022-02-17T12:00:48.235Z	1645099248.235	S256	76	111	10	000417
2022-02-17T12:00:46.346Z	1645099246.346	S256	76	111	20	000418
2022-02-17T12:00:45.502Z	1645099245.502	S256	76	111	19	001153
2022-02-17T12:00:42.873Z	1645099242.873	S256	76	111	17	001154
2022-02-17T12:00:29.297Z	1645099229.297	S256	77	1	15	000417
2022-02-17T12:00:27.491Z	1645099227.491	S256	77	1	15	001155
2022-02-17T12:00:27.410Z	1645099227.410	S256	77	1	25	000418
2022-02-17T12:00:26.566Z	1645099226.566	S256	77	1	24	001153
2022-02-17T12:00:23.938Z	1645099223.938	S256	77	1	21	001154
2022-02-17T12:00:11.346Z	1645099211.346	S256	75	0	19	000418
2022-02-17T12:00:10.502Z	1645099210.502	S256	75	0	20	001153
2022-02-17T12:00:07.873Z	1645099207.873	S256	75	0	17	001154
2022-02-17T11:59:49.296Z	1645099189.296	S256	78	192	15	000417
2022-02-17T11:59:47.489Z	1645099187.489	S256	78	192	15	001155
2022-02-17T11:59:47.410Z	1645099187.410	S256	78	192	26	000418
2022-02-17T11:59:46.566Z	1645099186.566	S256	78	192	23	001153
2022-02-17T11:59:43.938Z	1645099183.938	S256	78	192	22	001154
2022-02-17T11:59:36.346Z	1645099176.346	S256	76	110	18	000418
2022-02-17T11:59:35.501Z	1645099175.501	S256	76	110	21	001153
2022-02-17T11:59:32.874Z	1645099172.874	S256	76	110	12	001154
2022-02-17T11:59:09.295Z	1645099149.295	S256	77	1	16	000417
2022-02-17T11:59:06.566Z	1645099146.566	S256	77	1	29	001153
2022-02-17T11:59:03.937Z	1645099143.937	S256	77	1	25	001154
2022-02-17T11:59:01.424Z	1645099141.424	S256	75	0	18	001155
2022-02-17T11:59:01.349Z	1645099141.349	S256	75	0	17	000418
2022-02-17T11:59:00.500Z	1645099140.500	S256	75	0	19	001153
2022-02-17T11:58:57.873Z	1645099137.873	S256	75	0	23	001154
2022-02-17T11:57:53.228Z	1645099073.228	S256	75	0	39	000417
2022-02-17T11:57:51.421Z	1645099071.421	S256	75	0	42	001155
2022-02-17T11:57:51.344Z	1645099071.344	S256	75	0	27	000418
2022-02-17T11:57:50.499Z	1645099070.499	S256	75	0	38	001153
2022-02-17T11:57:49.291Z	1645099069.291	S256	77	1	35	000417
2022-02-17T11:57:47.871Z	1645099067.871	S256	75	0	38	001154
2022-02-17T11:57:47.485Z	1645099067.485	S256	77	1	42	001155
2022-02-17T11:57:47.408Z	1645099067.408	S256	77	1	43	000418
2022-02-17T11:57:46.564Z	1645099066.564	S256	77	1	37	001153
2022-02-17T11:57:43.935Z	1645099063.935	S256	77	1	55	001154
2022-02-17T11:57:18.227Z	1645099038.227	S256	76	108	39	000417
2022-02-17T11:57:16.419Z	1645099036.419	S256	76	108	50	001155
2022-02-17T11:57:16.343Z	1645099036.343	S256	76	108	31	000418
2022-02-17T11:57:15.498Z	1645099035.498	S256	76	108	44	001153
2022-02-17T11:57:12.870Z	1645099032.870	S256	76	108	43	001154
2022-02-17T11:57:09.290Z	1645099029.290	S256	78	190	33	000417
2022-02-17T11:57:07.485Z	1645099027.485	S256	78	190	37	001155
2022-02-17T11:57:07.407Z	1645099027.407	S256	78	190	39	000418
2022-02-17T11:57:06.564Z	1645099026.564	S256	78	190	36	001153
2022-02-17T11:57:03.935Z	1645099023.935	S256	78	190	55	001154
2022-02-17T11:56:56.616Z	1645099016.616	S256	3	162	37	000417
2022-02-17T11:56:54.809Z	1645099014.809	S256	3	162	46	001155
2022-02-17T11:56:54.731Z	1645099014.731	S256	3	162	34	000418
2022-02-17T11:56:53.888Z	1645099013.888	S256	3	162	40	001153
2022-02-17T11:56:51.260Z	1645099011.260	S256	3	162	55	001154
2022-02-17T11:56:29.289Z	1645098989.289	S256	77	1	54	000417
2022-02-17T11:56:27.484Z	1645098987.484	S256	77	1	36	001155
2022-02-17T11:56:27.407Z	1645098987.407	S256	77	1	33	000418
2022-02-17T11:56:26.563Z	1645098986.563	S256	77	1	31	001153
2022-02-17T11:56:23.935Z	1645098983.935	S256	77	1	54	001154
2022-02-17T11:56:08.227Z	1645098968.227	S256	76	107	25	000417
2022-02-17T11:56:06.419Z	1645098966.419	S256	76	107	45	001155
2022-02-17T11:56:05.498Z	1645098965.498	S256	76	107	54	001153
2022-02-17T11:56:03.863Z	1645098963.863	S256	73	1	27	000417
2022-02-17T11:56:02.871Z	1645098962.871	S256	76	107	35	001154
2022-02-17T11:56:02.058Z	1645098962.058	S256	73	1	23	001155
2022-02-17T11:56:01.979Z	1645098961.979	S256	73	1	26	000418
2022-02-17T11:56:01.137Z	1645098961.137	S256	73	1	27	001153
2022-02-17T11:55:58.508Z	1645098958.508	S256	73	1	33	001154
2022-02-17T11:55:49.288Z	1645098949.288	S256	78	189	41	000417
2022-02-17T11:55:47.483Z	1645098947.483	S256	78	189	34	001155
2022-02-17T11:55:47.406Z	1645098947.406	S256	78	189	26	000418
2022-02-17T11:55:46.562Z	1645098946.562	S256	78	189	41	001153
2022-02-17T11:55:43.934Z	1645098943.934	S256	78	189	54	001154
2022-02-17T11:55:33.226Z	1645098933.226	S256	75	0	21	000417
2022-02-17T11:55:31.418Z	1645098931.418	S256	75	0	47	001155
2022-02-17T11:55:31.342Z	1645098931.342	S256	75	0	28	000418
2022-02-17T11:55:30.496Z	1645098930.496	S256	75	0	56	001153
2022-02-17T11:55:27.872Z	1645098927.872	S256	75	0	39	001154
2022-02-17T11:55:09.287Z	1645098909.287	S256	77	1	41	000417
2022-02-17T11:55:07.482Z	1645098907.482	S256	77	1	34	001155
2022-02-17T11:55:07.405Z	1645098907.405	S256	77	1	26	000418
2022-02-17T11:55:06.562Z	1645098906.562	S256	77	1	41	001153
2022-02-17T11:55:03.934Z	1645098903.934	S256	77	1	55	001154
2022-02-17T11:55:03.862Z	1645098903.862	S256	73	1	24	000417
2022-02-17T11:55:02.056Z	1645098902.056	S256	73	1	21	001155
2022-02-17T11:55:01.978Z	1645098901.978	S256	73	1	27	000418
2022-02-17T11:55:01.137Z	1645098901.137	S256	73	1	25	001153
2022-02-17T11:54:58.509Z	1645098898.509	S256	73	1	36	001154
2022-02-17T11:54:58.225Z	1645098898.225	S256	76	106	19	000417
2022-02-17T11:54:56.418Z	1645098896.418	S256	76	106	47	001155
2022-02-17T11:54:56.342Z	1645098896.342	S256	76	106	27	000418
2022-02-17T11:54:55.496Z	1645098895.496	S256	76	106	56	001153
2022-02-17T11:54:52.871Z	1645098892.871	S256	76	106	40	001154
2022-02-17T11:54:33.861Z	1645098873.861	S256	74	82	25	000417
2022-02-17T11:54:32.056Z	1645098872.056	S256	74	82	21	001155
2022-02-17T11:54:31.978Z	1645098871.978	S256	74	82	27	000418
2022-02-17T11:54:31.137Z	1645098871.137	S256	74	82	26	001153
2022-02-17T11:54:29.286Z	1645098869.286	S256	78	188	41	000417
2022-02-17T11:54:28.508Z	1645098868.508	S256	74	82	35	001154
2022-02-17T11:54:27.482Z	1645098867.482	S256	78	188	34	001155
2022-02-17T11:54:27.405Z	1645098867.405	S256	78	188	25	000418
2022-02-17T11:54:26.561Z	1645098866.561	S256	78	188	43	001153
2022-02-17T11:54:23.934Z	1645098863.934	S256	78	188	55	001154
2022-02-17T11:54:23.224Z	1645098863.224	S256	75	0	19	000417
2022-02-17T11:54:21.417Z	1645098861.417	S256	75	0	47	001155
2022-02-17T11:54:21.342Z	1645098861.342	S256	75	0	26	000418
2022-02-17T11:54:20.496Z	1645098860.496	S256	75	0	56	001153
2022-02-17T11:54:17.870Z	1645098857.870	S256	75	0	40	001154
2022-02-17T11:54:03.860Z	1645098843.860	S256	73	1	24	000417
2022-02-17T11:54:02.056Z	1645098842.056	S256	73	1	21	001155
2022-02-17T11:54:01.977Z	1645098841.977	S256	73	1	27	000418
2022-02-17T11:54:01.137Z	1645098841.137	S256	73	1	25	001153
2022-02-17T11:53:58.508Z	1645098838.508	S256	73	1	36	001154
2022-02-17T11:53:49.286Z	1645098829.286	S256	77	1	41	000417
2022-02-17T11:53:33.860Z	1645098813.860	S256	74	81	24	000417
2022-02-17T11:53:32.055Z	1645098812.055	S256	74	81	22	001155
2022-02-17T11:53:31.977Z	1645098811.977	S256	74	81	26	000418
2022-02-17T11:53:31.135Z	1645098811.135	S256	74	81	26	001153
2022-02-17T11:53:28.508Z	1645098808.508	S256	74	81	36	001154
2022-02-17T11:53:13.224Z	1645098793.224	S256	75	0	15	000417
2022-02-17T11:53:11.416Z	1645098791.416	S256	75	0	47	001155
2022-02-17T11:53:11.341Z	1645098791.341	S256	75	0	26	000418
2022-02-17T11:53:10.495Z	1645098790.495	S256	75	0	57	001153
2022-02-17T11:53:09.284Z	1645098789.284	S256	78	187	41	000417
2022-02-17T11:53:07.870Z	1645098787.870	S256	75	0	41	001154
2022-02-17T11:53:07.481Z	1645098787.481	S256	78	187	35	001155
2022-02-17T11:53:07.404Z	1645098787.404	S256	78	187	25	000418
2022-02-17T11:53:06.560Z	1645098786.560	S256	78	187	41	001153
2022-02-17T11:53:03.934Z	1645098783.934	S256	78	187	54	001154
2022-02-17T11:53:03.859Z	1645098783.859	S256	73	1	25	000417
2022-02-17T11:53:02.055Z	1645098782.055	S256	73	1	23	001155
2022-02-17T11:53:01.976Z	1645098781.976	S256	73	1	26	000418
2022-02-17T11:53:01.136Z	1645098781.136	S256	73	1	25	001153
2022-02-17T11:52:58.508Z	1645098778.508	S256	73	1	35	001154
2022-02-17T11:52:38.224Z	1645098758.224	S256	76	104	16	000417
2022-02-17T11:52:36.416Z	1645098756.416	S256	76	104	47	001155
2022-02-17T11:52:36.340Z	1645098756.340	S256	76	104	26	000418
2022-02-17T11:52:35.495Z	1645098755.495	S256	76	104	56	001153
2022-02-17T11:52:33.858Z	1645098753.858	S256	74	80	25	000417
2022-02-17T11:52:32.870Z	1645098752.870	S256	76	104	41	001154
2022-02-17T11:52:32.053Z	1645098752.053	S256	74	80	23	001155
2022-02-17T11:52:31.976Z	1645098751.976	S256	74	80	27	000418
2022-02-17T11:52:31.134Z	1645098751.134	S256	74	80	25	001153
2022-02-17T11:52:29.283Z	1645098749.283	S256	77	1	41	000417
2022-02-17T11:52:28.507Z	1645098748.507	S256	74	80	36	001154
2022-02-17T11:52:27.479Z	1645098747.479	S256	77	1	34	001155
2022-02-17T11:52:27.404Z	1645098747.404	S256	77	1	25	000418
2022-02-17T11:52:26.559Z	1645098746.559	S256	77	1	42	001153
2022-02-17T11:52:23.934Z	1645098743.934	S256	77	1	55	001154
2022-02-17T11:52:03.858Z	1645098723.858	S256	73	1	25	000417
2022-02-17T11:52:01.415Z	1645098721.415	S256	75	0	47	001155
2022-02-17T11:52:00.495Z	1645098720.495	S256	75	0	56	001153
2022-02-17T11:51:49.283Z	1645098709.283	S256	78	186	41	000417
2022-02-17T11:51:47.479Z	1645098707.479	S256	78	186	35	001155
2022-02-17T11:51:47.403Z	1645098707.403	S256	78	186	24	000418
2022-02-17T11:51:46.559Z	1645098706.559	S256	78	186	42	001153
2022-02-17T11:51:43.933Z	1645098703.933	S256	78	186	55	001154
2022-02-17T11:51:33.857Z	1645098693.857	S256	74	79	25	000417
2022-02-17T11:51:32.053Z	1645098692.053	S256	74	79	22	001155
2022-02-17T11:51:31.975Z	1645098691.975	S256	74	79	26	000418
2022-02-17T11:51:31.135Z	1645098691.135	S256	74	79	23	001153
2022-02-17T11:51:28.507Z	1645098688.507	S256	74	79	35	001154
2022-02-17T11:51:28.222Z	1645098688.222	S256	76	103	14	000417
2022-02-17T11:51:26.414Z	1645098686.414	S256	76	103	48	001155
2022-02-17T11:51:26.339Z	1645098686.339	S256	76	103	25	000418
2022-02-17T11:51:25.493Z	1645098685.493	S256	76	103	57	001153
2022-02-17T11:51:22.869Z	1645098682.869	S256	76	103	41	001154
2022-02-17T11:51:09.283Z	1645098669.283	S256	77	1	39	000417
2022-02-17T11:51:07.478Z	1645098667.478	S256	77	1	35	001155
2022-02-17T11:51:07.402Z	1645098667.402	S256	77	1	24	000418
2022-02-17T11:51:06.559Z	1645098666.559	S256	77	1	43	001153
2022-02-17T11:51:03.933Z	1645098663.933	S256	77	1	55	001154
2022-02-17T11:51:03.855Z	1645098663.855	S256	73	1	26	000417
2022-02-17T11:51:02.052Z	1645098662.052	S256	73	1	23	001155
2022-02-17T11:51:01.975Z	1645098661.975	S256	73	1	26	000418
2022-02-17T11:51:01.134Z	1645098661.134	S256	73	1	24	001153
2022-02-17T11:50:58.507Z	1645098658.507	S256	73	1	35	001154
2022-02-17T11:50:53.222Z	1645098653.222	S256	75	0	13	000417
2022-02-17T11:50:51.414Z	1645098651.414	S256	75	0	47	001155
2022-02-17T11:50:51.340Z	1645098651.340	S256	75	0	24	000418
2022-02-17T11:50:50.493Z	1645098650.493	S256	75	0	56	001153
2022-02-17T11:50:47.869Z	1645098647.869	S256	75	0	41	001154
2022-02-17T11:50:33.855Z	1645098633.855	S256	74	78	26	000417
2022-02-17T11:50:32.052Z	1645098632.052	S256	74	78	23	001155
2022-02-17T11:50:31.975Z	1645098631.975	S256	74	78	26	000418
2022-02-17T11:50:31.134Z	1645098631.134	S256	74	78	22	001153
2022-02-17T11:50:29.282Z	1645098629.282	S256	78	185	40	000417
2022-02-17T11:50:28.507Z	1645098628.507	S256	74	78	35	001154
2022-02-17T11:50:27.478Z	1645098627.478	S256	78	185	35	001155
2022-02-17T11:50:27.402Z	1645098627.402	S256	78	185	24	000418
2022-02-17T11:50:26.558Z	1645098626.558	S256	78	185	42	001153
2022-02-17T11:50:23.933Z	1645098623.933	S256	78	185	55	001154
2022-02-17T11:50:18.221Z	1645098618.221	S256	76	102	13	000417
2022-02-17T11:50:16.413Z	1645098616.413	S256	76	102	47	001155
2022-02-17T11:50:16.339Z	1645098616.339	S256	76	102	22	000418
2022-02-17T11:50:15.493Z	1645098615.493	S256	76	102	56	001153
2022-02-17T11:50:12.869Z	1645098612.869	S256	76	102	41	001154
2022-02-17T11:50:03.854Z	1645098603.854	S256	73	1	27	000417
2022-02-17T11:50:02.052Z	1645098602.052	S256	73	1	24	001155
2022-02-17T11:50:01.974Z	1645098601.974	S256	73	1	26	000418
2022-02-17T11:50:01.133Z	1645098601.133	S256	73	1	23	001153
2022-02-17T11:49:58.507Z	1645098598.507	S256	73	1	34	001154
2022-02-17T11:49:49.281Z	1645098589.281	S256	77	1	40	000417
2022-02-17T11:49:47.477Z	1645098587.477	S256	77	1	35	001155
2022-02-17T11:49:47.402Z	1645098587.402	S256	77	1	24	000418
2022-02-17T11:49:46.558Z	1645098586.558	S256	77	1	43	001153
2022-02-17T11:49:43.933Z	1645098583.933	S256	77	1	54	001154
2022-02-17T11:49:43.220Z	1645098583.220	S256	75	0	13	000417
2022-02-17T11:49:41.413Z	1645098581.413	S256	75	0	48	001155
2022-02-17T11:49:41.338Z	1645098581.338	S256	75	0	20	000418
2022-02-17T11:49:40.493Z	1645098580.493	S256	75	0	56	001153
2022-02-17T11:49:37.870Z	1645098577.870	S256	75	0	41	001154
2022-02-17T11:49:33.854Z	1645098573.854	S256	74	77	27	000417
2022-02-17T11:49:32.051Z	1645098572.051	S256	74	77	23	001155
2022-02-17T11:49:31.974Z	1645098571.974	S256	74	77	26	000418
2022-02-17T11:49:31.133Z	1645098571.133	S256	74	77	22	001153
2022-02-17T11:49:28.506Z	1645098568.506	S256	74	77	35	001154
2022-02-17T11:49:09.280Z	1645098549.280	S256	78	184	40	000417
2022-02-17T11:49:08.220Z	1645098548.220	S256	76	101	14	000417
2022-02-17T11:49:07.405Z	1645098547.405	S256	78	184	25	000418
2022-02-17T11:49:06.412Z	1645098546.412	S256	76	101	47	001155
2022-02-17T11:49:06.338Z	1645098546.338	S256	76	101	18	000418
2022-02-17T11:49:05.492Z	1645098545.492	S256	76	101	56	001153
2022-02-17T11:49:03.853Z	1645098543.853	S256	73	1	30	000417
2022-02-17T11:49:02.869Z	1645098542.869	S256	76	101	41	001154
2022-02-17T11:49:02.050Z	1645098542.050	S256	73	1	23	001155
2022-02-17T11:49:01.973Z	1645098541.973	S256	73	1	26	000418
2022-02-17T11:49:01.133Z	1645098541.133	S256	73	1	21	001153
2022-02-17T11:48:58.506Z	1645098538.506	S256	73	1	34	001154
2022-02-17T11:48:30.492Z	1645098510.492	S256	75	0	56	001153
2022-02-17T11:48:29.279Z	1645098509.279	S256	77	1	34	000417
2022-02-17T11:48:27.476Z	1645098507.476	S256	77	1	37	001155
2022-02-17T11:48:27.401Z	1645098507.401	S256	77	1	30	000418
2022-02-17T11:48:26.556Z	1645098506.556	S256	77	1	38	001153
2022-02-17T11:48:23.933Z	1645098503.933	S256	77	1	56	001154
2022-02-17T11:48:03.852Z	1645098483.852	S256	73	1	30	000417
2022-02-17T11:48:02.049Z	1645098482.049	S256	73	1	33	001155
2022-02-17T11:48:01.974Z	1645098481.974	S256	73	1	29	000418
2022-02-17T11:48:01.131Z	1645098481.131	S256	73	1	25	001153
2022-02-17T11:47:58.506Z	1645098478.506	S256	73	1	24	001154
2022-02-17T11:47:58.216Z	1645098478.216	S256	76	100	17	000417
2022-02-17T11:47:56.411Z	1645098476.411	S256	76	100	36	001155
2022-02-17T11:47:56.340Z	1645098476.340	S256	76	100	11	000418
2022-02-17T11:47:55.491Z	1645098475.491	S256	76	100	56	001153
2022-02-17T11:47:52.869Z	1645098472.869	S256	76	100	30	001154
2022-02-17T11:47:49.278Z	1645098469.278	S256	78	183	39	000417
2022-02-17T11:47:47.474Z	1645098467.474	S256	78	183	33	001155
2022-02-17T11:47:47.400Z	1645098467.400	S256	78	183	27	000418
2022-02-17T11:47:46.556Z	1645098466.556	S256	78	183	36	001153
2022-02-17T11:47:43.932Z	1645098463.932	S256	78	183	55	001154
2022-02-17T11:47:33.851Z	1645098453.851	S256	74	75	31	000417
2022-02-17T11:47:32.051Z	1645098452.051	S256	74	75	29	001155
2022-02-17T11:47:31.972Z	1645098451.972	S256	74	75	30	000418
2022-02-17T11:47:31.131Z	1645098451.131	S256	74	75	27	001153
2022-02-17T11:47:28.505Z	1645098448.505	S256	74	75	27	001154
2022-02-17T11:47:23.214Z	1645098443.214	S256	75	0	25	000417
2022-02-17T11:47:21.410Z	1645098441.410	S256	75	0	43	001155
2022-02-17T11:47:21.337Z	1645098441.337	S256	75	0	22	000418
2022-02-17T11:47:20.491Z	1645098440.491	S256	75	0	52	001153
2022-02-17T11:47:17.869Z	1645098437.869	S256	75	0	34	001154
2022-02-17T11:47:09.278Z	1645098429.278	S256	77	1	21	000417
2022-02-17T11:47:07.474Z	1645098427.474	S256	77	1	42	001155
2022-02-17T11:47:07.400Z	1645098427.400	S256	77	1	28	000418
2022-02-17T11:47:06.556Z	1645098426.556	S256	77	1	39	001153
2022-02-17T11:47:03.931Z	1645098423.931	S256	77	1	54	001154
2022-02-17T11:47:03.849Z	1645098423.849	S256	73	1	29	000417
2022-02-17T11:47:02.048Z	1645098422.048	S256	73	1	29	001155
2022-02-17T11:47:01.972Z	1645098421.972	S256	73	1	30	000418
2022-02-17T11:47:01.130Z	1645098421.130	S256	73	1	27	001153
2022-02-17T11:46:58.505Z	1645098418.505	S256	73	1	24	001154
2022-02-17T11:46:56.592Z	1645098416.592	S256	3	161	24	000417
2022-02-17T11:46:54.788Z	1645098414.788	S256	3	161	52	001155
2022-02-17T11:46:54.716Z	1645098414.716	S256	3	161	22	000418
2022-02-17T11:46:53.869Z	1645098413.869	S256	3	161	45	001153
2022-02-17T11:46:51.247Z	1645098411.247	S256	3	161	38	001154
2022-02-17T11:46:48.214Z	1645098408.214	S256	76	99	19	000417
2022-02-17T11:46:46.410Z	1645098406.410	S256	76	99	37	001155
2022-02-17T11:46:46.339Z	1645098406.339	S256	76	99	21	000418
2022-02-17T11:46:45.491Z	1645098405.491	S256	76	99	49	001153
2022-02-17T11:46:42.869Z	1645098402.869	S256	76	99	27	001154
2022-02-17T11:46:33.849Z	1645098393.849	S256	74	74	33	000417
2022-02-17T11:46:32.047Z	1645098392.047	S256	74	74	31	001155
2022-02-17T11:46:31.972Z	1645098391.972	S256	74	74	30	000418
2022-02-17T11:46:31.129Z	1645098391.129	S256	74	74	28	001153
2022-02-17T11:46:29.276Z	1645098389.276	S256	78	182	38	000417
2022-02-17T11:46:28.507Z	1645098388.507	S256	74	74	28	001154
2022-02-17T11:46:27.473Z	1645098387.473	S256	78	182	46	001155
2022-02-17T11:46:27.400Z	1645098387.400	S256	78	182	26	000418
2022-02-17T11:46:26.555Z	1645098386.555	S256	78	182	36	001153
2022-02-17T11:46:23.931Z	1645098383.931	S256	78	182	53	001154
2022-02-17T11:46:13.215Z	1645098373.215	S256	75	0	24	000417
2022-02-17T11:46:11.410Z	1645098371.410	S256	75	0	34	001155
2022-02-17T11:46:11.338Z	1645098371.338	S256	75	0	18	000418
2022-02-17T11:46:10.490Z	1645098370.490	S256	75	0	45	001153
2022-02-17T11:46:07.869Z	1645098367.869	S256	75	0	27	001154
2022-02-17T11:46:03.848Z	1645098363.848	S256	73	1	30	000417
2022-02-17T11:46:02.046Z	1645098362.046	S256	73	1	27	001155
2022-02-17T11:46:01.971Z	1645098361.971	S256	73	1	29	000418
2022-02-17T11:46:01.129Z	1645098361.129	S256	73	1	25	001153
2022-02-17T11:45:58.505Z	1645098358.505	S256	73	1	22	001154
2022-02-17T11:45:49.275Z	1645098349.275	S256	77	1	29	000417
2022-02-17T11:45:47.473Z	1645098347.473	S256	77	1	41	001155
2022-02-17T11:45:47.399Z	1645098347.399	S256	77	1	26	000418
2022-02-17T11:45:46.554Z	1645098346.554	S256	77	1	37	001153
2022-02-17T11:45:43.931Z	1645098343.931	S256	77	1	53	001154
2022-02-17T11:45:38.213Z	1645098338.213	S256	76	98	21	000417
2022-02-17T11:45:36.408Z	1645098336.408	S256	76	98	32	001155
2022-02-17T11:45:36.338Z	1645098336.338	S256	76	98	20	000418
2022-02-17T11:45:35.490Z	1645098335.490	S256	76	98	50	001153
2022-02-17T11:45:33.848Z	1645098333.848	S256	74	73	29	000417
2022-02-17T11:45:32.868Z	1645098332.868	S256	76	98	25	001154
2022-02-17T11:45:32.046Z	1645098332.046	S256	74	73	27	001155
2022-02-17T11:45:31.971Z	1645098331.971	S256	74	73	33	000418
2022-02-17T11:45:31.129Z	1645098331.129	S256	74	73	25	001153
2022-02-17T11:45:28.505Z	1645098328.505	S256	74	73	27	001154
2022-02-17T11:44:33.847Z	1645098273.847	S256	74	72	26	000417
2022-02-17T11:44:32.046Z	1645098272.046	S256	74	72	22	001155
2022-02-17T11:44:31.970Z	1645098271.970	S256	74	72	27	000418
2022-02-17T11:44:31.128Z	1645098271.128	S256	74	72	28	001153
2022-02-17T11:44:28.504Z	1645098268.504	S256	74	72	30	001154
2022-02-17T11:44:25.489Z	1645098265.489	S256	76	97	54	001153
2022-02-17T11:44:03.846Z	1645098243.846	S256	73	1	23	000417
2022-02-17T11:44:02.045Z	1645098242.045	S256	73	1	27	001155
2022-02-17T11:44:01.970Z	1645098241.970	S256	73	1	29	000418
2022-02-17T11:44:01.129Z	1645098241.129	S256	73	1	26	001153
2022-02-17T11:43:58.506Z	1645098238.506	S256	73	1	28	001154
2022-02-17T11:43:53.209Z	1645098233.209	S256	75	0	23	000417
2022-02-17T11:43:51.406Z	1645098231.406	S256	75	0	51	001155
2022-02-17T11:43:51.334Z	1645098231.334	S256	75	0	29	000418
2022-02-17T11:43:50.488Z	1645098230.488	S256	75	0	53	001153
2022-02-17T11:43:49.272Z	1645098229.272	S256	78	180	48	000417
2022-02-17T11:43:47.867Z	1645098227.867	S256	75	0	30	001154
2022-02-17T11:43:47.471Z	1645098227.471	S256	78	180	36	001155
2022-02-17T11:43:47.397Z	1645098227.397	S256	78	180	20	000418
2022-02-17T11:43:46.553Z	1645098226.553	S256	78	180	35	001153
2022-02-17T11:43:43.930Z	1645098223.930	S256	78	180	50	001154
2022-02-17T11:43:31.969Z	1645098211.969	S256	74	71	31	000418
2022-02-17T11:43:18.209Z	1645098198.209	S256	76	96	24	000417
2022-02-17T11:43:16.406Z	1645098196.406	S256	76	96	33	001155
2022-02-17T11:43:16.334Z	1645098196.334	S256	76	96	16	000418
2022-02-17T11:43:15.488Z	1645098195.488	S256	76	96	47	001153
2022-02-17T11:43:12.867Z	1645098192.867	S256	76	96	32	001154
2022-02-17T11:43:09.271Z	1645098189.271	S256	77	1	38	000417
2022-02-17T11:43:07.470Z	1645098187.470	S256	77	1	46	001155
2022-02-17T11:43:07.397Z	1645098187.397	S256	77	1	15	000418
2022-02-17T11:43:06.552Z	1645098186.552	S256	77	1	38	001153
2022-02-17T11:43:03.930Z	1645098183.930	S256	77	1	54	001154
2022-02-17T11:43:03.844Z	1645098183.844	S256	73	1	30	000417
2022-02-17T11:43:02.043Z	1645098182.043	S256	73	1	23	001155
2022-02-17T11:43:01.969Z	1645098181.969	S256	73	1	20	000418
2022-02-17T11:43:01.126Z	1645098181.126	S256	73	1	28	001153
2022-02-17T11:42:58.505Z	1645098178.505	S256	73	1	27	001154
2022-02-17T11:42:43.207Z	1645098163.207	S256	75	0	26	000417
2022-02-17T11:42:41.406Z	1645098161.406	S256	75	0	34	001155
2022-02-17T11:42:41.333Z	1645098161.333	S256	75	0	17	000418
2022-02-17T11:42:40.488Z	1645098160.488	S256	75	0	47	001153
2022-02-17T11:42:37.868Z	1645098157.868	S256	75	0	30	001154
2022-02-17T11:42:33.844Z	1645098153.844	S256	74	70	20	000417
2022-02-17T11:42:32.043Z	1645098152.043	S256	74	70	29	001155
2022-02-17T11:42:31.968Z	1645098151.968	S256	74	70	30	000418
2022-02-17T11:42:31.127Z	1645098151.127	S256	74	70	26	001153
2022-02-17T11:42:29.270Z	1645098149.270	S256	78	179	37	000417
2022-02-17T11:42:28.504Z	1645098148.504	S256	74	70	28	001154
2022-02-17T11:42:27.469Z	1645098147.469	S256	78	179	46	001155
2022-02-17T11:42:27.396Z	1645098147.396	S256	78	179	23	000418
2022-02-17T11:42:26.553Z	1645098146.553	S256	78	179	37	001153
2022-02-17T11:42:23.930Z	1645098143.930	S256	78	179	52	001154
2022-02-17T11:42:08.207Z	1645098128.207	S256	76	95	22	000417
2022-02-17T11:42:06.406Z	1645098126.406	S256	76	95	34	001155
2022-02-17T11:42:05.488Z	1645098125.488	S256	76	95	49	001153
2022-02-17T11:42:03.842Z	1645098123.842	S256	73	1	29	000417
2022-02-17T11:42:02.868Z	1645098122.868	S256	76	95	31	001154
2022-02-17T11:42:02.043Z	1645098122.043	S256	73	1	28	001155
2022-02-17T11:42:01.968Z	1645098121.968	S256	73	1	28	000418
2022-02-17T11:42:01.125Z	1645098121.125	S256	73	1	31	001153
2022-02-17T11:41:58.504Z	1645098118.504	S256	73	1	28	001154
2022-02-17T11:41:49.270Z	1645098109.270	S256	77	1	37	000417
2022-02-17T11:41:47.470Z	1645098107.470	S256	77	1	33	001155
2022-02-17T11:41:47.396Z	1645098107.396	S256	77	1	28	000418
2022-02-17T11:41:46.552Z	1645098106.552	S256	77	1	37	001153
2022-02-17T11:41:43.930Z	1645098103.930	S256	77	1	53	001154
2022-02-17T11:41:31.969Z	1645098091.969	S256	74	69	29	000418
2022-02-17T11:41:31.405Z	1645098091.405	S256	75	0	40	001155
2022-02-17T11:41:31.335Z	1645098091.335	S256	75	0	20	000418
2022-02-17T11:41:30.487Z	1645098090.487	S256	75	0	55	001153
2022-02-17T11:41:27.867Z	1645098087.867	S256	75	0	32	001154
2022-02-17T11:41:09.268Z	1645098069.268	S256	78	178	33	000417
2022-02-17T11:41:07.468Z	1645098067.468	S256	78	178	36	001155
2022-02-17T11:41:07.395Z	1645098067.395	S256	78	178	29	000418
2022-02-17T11:41:03.930Z	1645098063.930	S256	78	178	53	001154
2022-02-17T11:41:03.841Z	1645098063.841	S256	73	1	28	000417
2022-02-17T11:41:02.042Z	1645098062.042	S256	73	1	25	001155
2022-02-17T11:41:01.967Z	1645098061.967	S256	73	1	32	000418
2022-02-17T11:40:58.504Z	1645098058.504	S256	73	1	23	001154
2022-02-17T11:40:58.205Z	1645098058.205	S256	76	94	20	000417
2022-02-17T11:40:56.334Z	1645098056.334	S256	76	94	21	000418
2022-02-17T11:40:55.487Z	1645098055.487	S256	76	94	49	001153
2022-02-17T11:40:52.867Z	1645098052.867	S256	76	94	30	001154
2022-02-17T11:40:33.840Z	1645098033.840	S256	74	68	27	000417
2022-02-17T11:40:32.042Z	1645098032.042	S256	74	68	21	001155
2022-02-17T11:40:31.966Z	1645098031.966	S256	74	68	27	000418
2022-02-17T11:40:31.125Z	1645098031.125	S256	74	68	24	001153
2022-02-17T11:40:29.267Z	1645098029.267	S256	77	1	50	000417
2022-02-17T11:40:28.503Z	1645098028.503	S256	74	68	26	001154
2022-02-17T11:40:27.468Z	1645098027.468	S256	77	1	34	001155
2022-02-17T11:40:27.394Z	1645098027.394	S256	77	1	28	000418
2022-02-17T11:40:26.552Z	1645098026.552	S256	77	1	28	001153
2022-02-17T11:40:23.930Z	1645098023.930	S256	77	1	48	001154
2022-02-17T11:40:23.203Z	1645098023.203	S256	75	0	28	000417
2022-02-17T11:40:21.403Z	1645098021.403	S256	75	0	43	001155
2022-02-17T11:40:21.333Z	1645098021.333	S256	75	0	26	000418
2022-02-17T11:40:20.486Z	1645098020.486	S256	75	0	49	001153
2022-02-17T11:40:17.867Z	1645098017.867	S256	75	0	42	001154
2022-02-17T11:40:03.839Z	1645098003.839	S256	73	1	26	000417
2022-02-17T11:40:02.042Z	1645098002.042	S256	73	1	18	001155
2022-02-17T11:40:01.966Z	1645098001.966	S256	73	1	32	000418
2022-02-17T11:40:01.125Z	1645098001.125	S256	73	1	22	001153
2022-02-17T11:39:58.503Z	1645097998.503	S256	73	1	28	001154
2022-02-17T11:39:33.839Z	1645097973.839	S256	74	67	29	000417
2022-02-17T11:39:32.041Z	1645097972.041	S256	74	67	21	001155
2022-02-17T11:39:31.965Z	1645097971.965	S256	74	67	29	000418
2022-02-17T11:39:31.124Z	1645097971.124	S256	74	67	23	001153
2022-02-17T11:39:28.503Z	1645097968.503	S256	74	67	27	001154
2022-02-17T11:39:13.202Z	1645097953.202	S256	75	0	22	000417
2022-02-17T11:39:11.402Z	1645097951.402	S256	75	0	44	001155
2022-02-17T11:39:11.331Z	1645097951.331	S256	75	0	26	000418
2022-02-17T11:39:10.485Z	1645097950.485	S256	75	0	45	001153
2022-02-17T11:39:09.265Z	1645097949.265	S256	77	1	43	000417
2022-02-17T11:39:07.866Z	1645097947.866	S256	75	0	41	001154
2022-02-17T11:39:07.466Z	1645097947.466	S256	77	1	34	001155
2022-02-17T11:39:07.393Z	1645097947.393	S256	77	1	29	000418
2022-02-17T11:39:06.550Z	1645097946.550	S256	77	1	29	001153
2022-02-17T11:39:03.929Z	1645097943.929	S256	77	1	51	001154
2022-02-17T11:39:03.838Z	1645097943.838	S256	73	1	27	000417
2022-02-17T11:39:02.039Z	1645097942.039	S256	73	1	23	001155
2022-02-17T11:39:01.965Z	1645097941.965	S256	73	1	33	000418
2022-02-17T11:39:01.123Z	1645097941.123	S256	73	1	28	001153
2022-02-17T11:38:58.500Z	1645097938.500	S256	73	1	28	001154
2022-02-17T11:38:38.202Z	1645097918.202	S256	76	92	26	000417
2022-02-17T11:38:36.401Z	1645097916.401	S256	76	92	46	001155
2022-02-17T11:38:36.333Z	1645097916.333	S256	76	92	26	000418
2022-02-17T11:38:35.485Z	1645097915.485	S256	76	92	48	001153
2022-02-17T11:38:33.837Z	1645097913.837	S256	74	66	25	000417
2022-02-17T11:38:32.866Z	1645097912.866	S256	76	92	44	001154
2022-02-17T11:38:32.039Z	1645097912.039	S256	74	66	19	001155
2022-02-17T11:38:31.965Z	1645097911.965	S256	74	66	31	000418
2022-02-17T11:38:31.123Z	1645097911.123	S256	74	66	24	001153
2022-02-17T11:38:29.264Z	1645097909.264	S256	78	176	49	000417
2022-02-17T11:38:28.503Z	1645097908.503	S256	74	66	25	001154
2022-02-17T11:38:27.466Z	1645097907.466	S256	78	176	37	001155
2022-02-17T11:38:27.392Z	1645097907.392	S256	78	176	31	000418
2022-02-17T11:38:26.550Z	1645097906.550	S256	78	176	30	001153
2022-02-17T11:38:23.929Z	1645097903.929	S256	78	176	49	001154
2022-02-17T11:38:01.402Z	1645097881.402	S256	75	0	49	001155
2022-02-17T11:37:49.263Z	1645097869.263	S256	77	1	53	000417
2022-02-17T11:37:47.464Z	1645097867.464	S256	77	1	36	001155
2022-02-17T11:37:47.392Z	1645097867.392	S256	77	1	27	000418
2022-02-17T11:37:46.549Z	1645097866.549	S256	77	1	34	001153
2022-02-17T11:37:43.929Z	1645097863.929	S256	77	1	47	001154
2022-02-17T11:37:33.836Z	1645097853.836	S256	74	65	31	000417
2022-02-17T11:37:32.038Z	1645097852.038	S256	74	65	18	001155
2022-02-17T11:37:31.964Z	1645097851.964	S256	74	65	32	000418
2022-02-17T11:37:31.122Z	1645097851.122	S256	74	65	22	001153
2022-02-17T11:37:28.503Z	1645097848.503	S256	74	65	29	001154
2022-02-17T11:37:28.203Z	1645097848.203	S256	76	91	19	000417
2022-02-17T11:37:26.401Z	1645097846.401	S256	76	91	46	001155
2022-02-17T11:37:26.333Z	1645097846.333	S256	76	91	20	000418
2022-02-17T11:37:25.484Z	1645097845.484	S256	76	91	48	001153
2022-02-17T11:37:22.865Z	1645097842.865	S256	76	91	43	001154
2022-02-17T11:37:09.262Z	1645097829.262	S256	78	175	50	000417
2022-02-17T11:37:07.464Z	1645097827.464	S256	78	175	31	001155
2022-02-17T11:37:07.393Z	1645097827.393	S256	78	175	16	000418
2022-02-17T11:37:06.548Z	1645097826.548	S256	78	175	35	001153
2022-02-17T11:37:03.929Z	1645097823.929	S256	78	175	49	001154
2022-02-17T11:37:03.835Z	1645097823.835	S256	73	1	31	000417
2022-02-17T11:37:02.039Z	1645097822.039	S256	73	1	24	001155
2022-02-17T11:37:01.963Z	1645097821.963	S256	73	1	32	000418
2022-02-17T11:37:01.123Z	1645097821.123	S256	73	1	23	001153
2022-02-17T11:36:58.502Z	1645097818.502	S256	73	1	29	001154
2022-02-17T11:36:54.699Z	1645097814.699	S256	3	160	18	000418
2022-02-17T11:36:33.834Z	1645097793.834	S256	74	64	29	000417
2022-02-17T11:36:31.964Z	1645097791.964	S256	74	64	31	000418
2022-02-17T11:36:31.121Z	1645097791.121	S256	74	64	23	001153
2022-02-17T11:36:29.261Z	1645097789.261	S256	77	1	52	000417
2022-02-17T11:36:28.502Z	1645097788.502	S256	74	64	27	001154
2022-02-17T11:36:27.464Z	1645097787.464	S256	77	1	33	001155
2022-02-17T11:36:27.391Z	1645097787.391	S256	77	1	21	000418
2022-02-17T11:36:26.548Z	1645097786.548	S256	77	1	29	001153
2022-02-17T11:36:23.929Z	1645097783.929	S256	77	1	36	001154
2022-02-17T11:36:18.198Z	1645097778.198	S256	76	90	30	000417
2022-02-17T11:36:16.400Z	1645097776.400	S256	76	90	39	001155
2022-02-17T11:36:16.329Z	1645097776.329	S256	76	90	27	000418
2022-02-17T11:36:15.483Z	1645097775.483	S256	76	90	54	001153
2022-02-17T11:36:12.866Z	1645097772.866	S256	76	90	39	001154
2022-02-17T11:36:03.836Z	1645097763.836	S256	73	1	30	000417
2022-02-17T11:36:02.036Z	1645097762.036	S256	73	1	29	001155
2022-02-17T11:36:01.963Z	1645097761.963	S256	73	1	32	000418
2022-02-17T11:35:58.501Z	1645097758.501	S256	73	1	33	001154
2022-02-17T11:35:49.261Z	1645097749.261	S256	78	174	31	000417
2022-02-17T11:35:47.463Z	1645097747.463	S256	78	174	40	001155
2022-02-17T11:35:47.391Z	1645097747.391	S256	78	174	20	000418
2022-02-17T11:35:46.547Z	1645097746.547	S256	78	174	41	001153
2022-02-17T11:35:43.928Z	1645097743.928	S256	78	174	52	001154
2022-02-17T11:35:43.197Z	1645097743.197	S256	75	0	25	000417
2022-02-17T11:35:41.399Z	1645097741.399	S256	75	0	40	001155
2022-02-17T11:35:41.330Z	1645097741.330	S256	75	0	17	000418
2022-02-17T11:35:40.483Z	1645097740.483	S256	75	0	44	001153
2022-02-17T11:35:37.866Z	1645097737.866	S256	75	0	28	001154
2022-02-17T11:35:33.833Z	1645097733.833	S256	74	63	32	000417
2022-02-17T11:35:32.036Z	1645097732.036	S256	74	63	19	001155
2022-02-17T11:35:31.962Z	1645097731.962	S256	74	63	30	000418
2022-02-17T11:35:31.121Z	1645097731.121	S256	74	63	27	001153
2022-02-17T11:35:28.501Z	1645097728.501	S256	74	63	30	001154
2022-02-17T11:35:09.261Z	1645097709.261	S256	77	1	40	000417
2022-02-17T11:35:03.928Z	1645097703.928	S256	77	1	52	001154
2022-02-17T11:35:03.832Z	1645097703.832	S256	73	1	30	000417
2022-02-17T11:35:02.035Z	1645097702.035	S256	73	1	26	001155
2022-02-17T11:35:01.962Z	1645097701.962	S256	73	1	32	000418
2022-02-17T11:35:01.120Z	1645097701.120	S256	73	1	32	001153
2022-02-17T11:34:58.502Z	1645097698.502	S256	73	1	23	001154
2022-02-17T11:34:29.259Z	1645097669.259	S256	78	173	37	000417
2022-02-17T11:34:27.462Z	1645097667.462	S256	78	173	34	001155
2022-02-17T11:34:27.389Z	1645097667.389	S256	78	173	24	000418
2022-02-17T11:34:26.546Z	1645097666.546	S256	78	173	36	001153
2022-02-17T11:34:23.928Z	1645097663.928	S256	78	173	51	001154
2022-02-17T11:34:03.831Z	1645097643.831	S256	73	1	26	000417
2022-02-17T11:34:02.035Z	1645097642.035	S256	73	1	28	001155
2022-02-17T11:34:01.961Z	1645097641.961	S256	73	1	26	000418
2022-02-17T11:34:01.119Z	1645097641.119	S256	73	1	33	001153
2022-02-17T11:33:58.501Z	1645097638.501	S256	73	1	28	001154
2022-02-17T11:33:58.195Z	1645097638.195	S256	76	88	18	000417
2022-02-17T11:33:56.398Z	1645097636.398	S256	76	88	37	001155
2022-02-17T11:33:56.328Z	1645097636.328	S256	76	88	18	000418
2022-02-17T11:33:55.482Z	1645097635.482	S256	76	88	55	001153
2022-02-17T11:33:52.865Z	1645097632.865	S256	76	88	33	001154
2022-02-17T11:33:49.258Z	1645097629.258	S256	77	1	36	000417
2022-02-17T11:33:47.461Z	1645097627.461	S256	77	1	34	001155
2022-02-17T11:33:47.389Z	1645097627.389	S256	77	1	25	000418
2022-02-17T11:33:46.545Z	1645097626.545	S256	77	1	30	001153
2022-02-17T11:33:43.928Z	1645097623.928	S256	77	1	52	001154
2022-02-17T11:33:32.037Z	1645097612.037	S256	74	61	25	001155
2022-02-17T11:33:31.962Z	1645097611.962	S256	74	61	28	000418
2022-02-17T11:33:28.502Z	1645097608.502	S256	74	61	25	001154
2022-02-17T11:33:23.195Z	1645097603.195	S256	75	0	28	000417
2022-02-17T11:33:21.397Z	1645097601.397	S256	75	0	23	001155
2022-02-17T11:33:21.327Z	1645097601.327	S256	75	0	15	000418
2022-02-17T11:33:20.482Z	1645097600.482	S256	75	0	49	001153
2022-02-17T11:33:17.866Z	1645097597.866	S256	75	0	24	001154
2022-02-17T11:33:09.257Z	1645097589.257	S256	78	172	35	000417
2022-02-17T11:33:07.460Z	1645097587.460	S256	78	172	44	001155
2022-02-17T11:33:07.389Z	1645097587.389	S256	78	172	24	000418
2022-02-17T11:33:06.545Z	1645097586.545	S256	78	172	36	001153
2022-02-17T11:33:03.928Z	1645097583.928	S256	78	172	51	001154
2022-02-17T11:33:03.829Z	1645097583.829	S256	73	1	31	000417
2022-02-17T11:33:02.032Z	1645097582.032	S256	73	1	23	001155
2022-02-17T11:33:01.960Z	1645097581.960	S256	73	1	27	000418
2022-02-17T11:33:01.118Z	1645097581.118	S256	73	1	27	001153
2022-02-17T11:32:58.501Z	1645097578.501	S256	73	1	23	001154
2022-02-17T11:32:48.194Z	1645097568.194	S256	76	87	24	000417
2022-02-17T11:32:46.397Z	1645097566.397	S256	76	87	26	001155
2022-02-17T11:32:46.327Z	1645097566.327	S256	76	87	22	000418
2022-02-17T11:32:45.480Z	1645097565.480	S256	76	87	50	001153
2022-02-17T11:32:42.865Z	1645097562.865	S256	76	87	25	001154
2022-02-17T11:32:33.828Z	1645097553.828	S256	74	60	28	000417
2022-02-17T11:32:32.032Z	1645097552.032	S256	74	60	29	001155
2022-02-17T11:32:31.960Z	1645097551.960	S256	74	60	29	000418
2022-02-17T11:32:31.118Z	1645097551.118	S256	74	60	27	001153
2022-02-17T11:32:29.256Z	1645097549.256	S256	77	1	26	000417
2022-02-17T11:32:28.500Z	1645097548.500	S256	74	60	25	001154
2022-02-17T11:32:27.459Z	1645097547.459	S256	77	1	42	001155
2022-02-17T11:32:27.389Z	1645097547.389	S256	77	1	23	000418
2022-02-17T11:32:26.545Z	1645097546.545	S256	77	1	36	001153
2022-02-17T11:32:23.927Z	1645097543.927	S256	77	1	50	001154
2022-02-17T11:32:13.193Z	1645097533.193	S256	75	0	23	000417
2022-02-17T11:32:11.395Z	1645097531.395	S256	75	0	31	001155
2022-02-17T11:32:11.326Z	1645097531.326	S256	75	0	20	000418
2022-02-17T11:32:10.480Z	1645097530.480	S256	75	0	45	001153
2022-02-17T11:32:07.864Z	1645097527.864	S256	75	0	22	001154
2022-02-17T11:32:03.828Z	1645097523.828	S256	73	1	28	000417
2022-02-17T11:32:02.032Z	1645097522.032	S256	73	1	28	001155
2022-02-17T11:32:01.960Z	1645097521.960	S256	73	1	32	000418
2022-02-17T11:32:01.118Z	1645097521.118	S256	73	1	25	001153
2022-02-17T11:31:58.500Z	1645097518.500	S256	73	1	26	001154
2022-02-17T11:31:49.255Z	1645097509.255	S256	78	171	37	000417
2022-02-17T11:31:47.459Z	1645097507.459	S256	78	171	33	001155
2022-02-17T11:31:47.388Z	1645097507.388	S256	78	171	27	000418
2022-02-17T11:31:46.544Z	1645097506.544	S256	78	171	37	001153
2022-02-17T11:31:43.927Z	1645097503.927	S256	78	171	38	001154
2022-02-17T11:31:38.192Z	1645097498.192	S256	76	86	24	000417
2022-02-17T11:31:36.395Z	1645097496.395	S256	76	86	43	001155
2022-02-17T11:31:36.325Z	1645097496.325	S256	76	86	24	000418
2022-02-17T11:31:35.480Z	1645097495.480	S256	76	86	54	001153
2022-02-17T11:31:33.827Z	1645097493.827	S256	74	59	27	000417
2022-02-17T11:31:32.864Z	1645097492.864	S256	76	86	37	001154
2022-02-17T11:31:32.032Z	1645097492.032	S256	74	59	21	001155
2022-02-17T11:31:31.959Z	1645097491.959	S256	74	59	31	000418
2022-02-17T11:31:31.119Z	1645097491.119	S256	74	59	30	001153
2022-02-17T11:31:28.500Z	1645097488.500	S256	74	59	24	001154
2022-02-17T11:31:09.254Z	1645097469.254	S256	77	1	38	000417
2022-02-17T11:31:07.458Z	1645097467.458	S256	77	1	39	001155
2022-02-17T11:31:07.388Z	1645097467.388	S256	77	1	23	000418
2022-02-17T11:31:06.543Z	1645097466.543	S256	77	1	38	001153
2022-02-17T11:31:03.927Z	1645097463.927	S256	77	1	39	001154
2022-02-17T11:31:01.395Z	1645097461.395	S256	75	0	39	001155
2022-02-17T11:30:33.827Z	1645097433.827	S256	74	58	23	000417
2022-02-17T11:30:31.958Z	1645097431.958	S256	74	58	31	000418
2022-02-17T11:30:28.500Z	1645097428.500	S256	74	58	28	001154
2022-02-17T11:30:02.031Z	1645097402.031	S256	73	1	24	001155
2022-02-17T11:30:01.959Z	1645097401.959	S256	73	1	34	000418
2022-02-17T11:29:58.501Z	1645097398.501	S256	73	1	25	001154
2022-02-17T11:29:53.190Z	1645097393.190	S256	75	0	25	000417
2022-02-17T11:29:51.393Z	1645097391.393	S256	75	0	40	001155
2022-02-17T11:29:51.324Z	1645097391.324	S256	75	0	24	000418
2022-02-17T11:29:50.479Z	1645097390.479	S256	75	0	48	001153
2022-02-17T11:29:49.252Z	1645097389.252	S256	77	1	27	000417
2022-02-17T11:29:47.865Z	1645097387.865	S256	75	0	30	001154
2022-02-17T11:29:47.457Z	1645097387.457	S256	77	1	42	001155
2022-02-17T11:29:47.386Z	1645097387.386	S256	77	1	26	000418
2022-02-17T11:29:46.542Z	1645097386.542	S256	77	1	29	001153
2022-02-17T11:29:43.927Z	1645097383.927	S256	77	1	52	001154
2022-02-17T11:29:33.824Z	1645097373.824	S256	74	57	30	000417
2022-02-17T11:29:32.029Z	1645097372.029	S256	74	57	16	001155
2022-02-17T11:29:31.958Z	1645097371.958	S256	74	57	28	000418
2022-02-17T11:29:31.116Z	1645097371.116	S256	74	57	20	001153
2022-02-17T11:29:28.500Z	1645097368.500	S256	74	57	24	001154
2022-02-17T11:29:18.189Z	1645097358.189	S256	76	84	23	000417
2022-02-17T11:29:16.393Z	1645097356.393	S256	76	84	50	001155
2022-02-17T11:29:16.324Z	1645097356.324	S256	76	84	19	000418
2022-02-17T11:29:15.478Z	1645097355.478	S256	76	84	48	001153
2022-02-17T11:29:12.865Z	1645097352.865	S256	76	84	26	001154
2022-02-17T11:29:09.251Z	1645097349.251	S256	78	169	25	000417
2022-02-17T11:29:07.456Z	1645097347.456	S256	78	169	42	001155
2022-02-17T11:29:07.386Z	1645097347.386	S256	78	169	30	000418
2022-02-17T11:29:06.542Z	1645097346.542	S256	78	169	33	001153
2022-02-17T11:29:03.926Z	1645097343.926	S256	78	169	51	001154
2022-02-17T11:29:03.824Z	1645097343.824	S256	73	1	30	000417
2022-02-17T11:29:02.029Z	1645097342.029	S256	73	1	19	001155
2022-02-17T11:29:01.957Z	1645097341.957	S256	73	1	29	000418
2022-02-17T11:29:01.115Z	1645097341.115	S256	73	1	24	001153
2022-02-17T11:28:58.499Z	1645097338.499	S256	73	1	23	001154
2022-02-17T11:28:43.188Z	1645097323.188	S256	75	0	24	000417
2022-02-17T11:28:41.392Z	1645097321.392	S256	75	0	49	001155
2022-02-17T11:28:41.323Z	1645097321.323	S256	75	0	18	000418
2022-02-17T11:28:40.478Z	1645097320.478	S256	75	0	47	001153
2022-02-17T11:28:37.864Z	1645097317.864	S256	75	0	25	001154
2022-02-17T11:28:33.823Z	1645097313.823	S256	74	56	29	000417
2022-02-17T11:28:32.029Z	1645097312.029	S256	74	56	18	001155
2022-02-17T11:28:31.957Z	1645097311.957	S256	74	56	29	000418
2022-02-17T11:28:31.115Z	1645097311.115	S256	74	56	23	001153
2022-02-17T11:28:29.250Z	1645097309.250	S256	77	1	24	000417
2022-02-17T11:28:28.500Z	1645097308.500	S256	74	56	23	001154
2022-02-17T11:28:27.456Z	1645097307.456	S256	77	1	42	001155
2022-02-17T11:28:27.385Z	1645097307.385	S256	77	1	31	000418
2022-02-17T11:28:26.542Z	1645097306.542	S256	77	1	33	001153
2022-02-17T11:28:23.925Z	1645097303.925	S256	77	1	52	001154
2022-02-17T11:28:08.188Z	1645097288.188	S256	76	83	24	000417
2022-02-17T11:28:06.391Z	1645097286.391	S256	76	83	50	001155
2022-02-17T11:28:06.323Z	1645097286.323	S256	76	83	18	000418
2022-02-17T11:28:05.477Z	1645097285.477	S256	76	83	47	001153
2022-02-17T11:28:03.822Z	1645097283.822	S256	73	1	30	000417
2022-02-17T11:28:02.864Z	1645097282.864	S256	76	83	24	001154
2022-02-17T11:28:02.028Z	1645097282.028	S256	73	1	18	001155
2022-02-17T11:28:01.957Z	1645097281.957	S256	73	1	29	000418
2022-02-17T11:28:01.116Z	1645097281.116	S256	73	1	25	001153
2022-02-17T11:27:58.500Z	1645097278.500	S256	73	1	23	001154
2022-02-17T11:27:49.249Z	1645097269.249	S256	78	168	24	000417
2022-02-17T11:27:47.454Z	1645097267.454	S256	78	168	43	001155
2022-02-17T11:27:47.384Z	1645097267.384	S256	78	168	30	000418
2022-02-17T11:27:46.542Z	1645097266.542	S256	78	168	34	001153
2022-02-17T11:27:43.925Z	1645097263.925	S256	78	168	52	001154
2022-02-17T11:27:33.825Z	1645097253.825	S256	74	55	29	000417
2022-02-17T11:27:31.957Z	1645097251.957	S256	74	55	29	000418
2022-02-17T11:27:31.391Z	1645097251.391	S256	75	0	50	001155
2022-02-17T11:27:30.477Z	1645097250.477	S256	75	0	47	001153
2022-02-17T11:27:09.248Z	1645097229.248	S256	77	1	24	000417
2022-02-17T11:27:07.454Z	1645097227.454	S256	77	1	42	001155
2022-02-17T11:27:07.384Z	1645097227.384	S256	77	1	30	000418
2022-02-17T11:27:06.541Z	1645097226.541	S256	77	1	33	001153
2022-02-17T11:27:03.925Z	1645097223.925	S256	77	1	52	001154
2022-02-17T11:27:03.821Z	1645097223.821	S256	73	1	30	000417
2022-02-17T11:27:02.028Z	1645097222.028	S256	73	1	18	001155
2022-02-17T11:27:01.956Z	1645097221.956	S256	73	1	29	000418
2022-02-17T11:27:01.115Z	1645097221.115	S256	73	1	24	001153
2022-02-17T11:26:58.499Z	1645097218.499	S256	73	1	22	001154
2022-02-17T11:26:33.820Z	1645097193.820	S256	74	54	30	000417
2022-02-17T11:26:32.026Z	1645097192.026	S256	74	54	18	001155
2022-02-17T11:26:31.955Z	1645097191.955	S256	74	54	29	000418
2022-02-17T11:26:31.113Z	1645097191.113	S256	74	54	24	001153
2022-02-17T11:26:29.247Z	1645097189.247	S256	78	167	23	000417
2022-02-17T11:26:28.499Z	1645097188.499	S256	74	54	23	001154
2022-02-17T11:26:27.453Z	1645097187.453	S256	78	167	42	001155
2022-02-17T11:26:27.383Z	1645097187.383	S256	78	167	30	000418
2022-02-17T11:26:26.540Z	1645097186.540	S256	78	167	34	001153
2022-02-17T11:26:23.925Z	1645097183.925	S256	78	167	52	001154
2022-02-17T11:26:23.185Z	1645097183.185	S256	75	0	23	000417
2022-02-17T11:26:21.390Z	1645097181.390	S256	75	0	49	001155
2022-02-17T11:26:21.322Z	1645097181.322	S256	75	0	17	000418
2022-02-17T11:26:20.477Z	1645097180.477	S256	75	0	48	001153
2022-02-17T11:26:17.863Z	1645097177.863	S256	75	0	26	001154
2022-02-17T11:26:03.820Z	1645097163.820	S256	73	1	29	000417
2022-02-17T11:26:02.026Z	1645097162.026	S256	73	1	18	001155
2022-02-17T11:26:01.955Z	1645097161.955	S256	73	1	30	000418
2022-02-17T11:26:01.114Z	1645097161.114	S256	73	1	25	001153
2022-02-17T11:25:58.499Z	1645097158.499	S256	73	1	22	001154
2022-02-17T11:25:47.383Z	1645097147.383	S256	77	1	30	000418
2022-02-17T11:25:43.925Z	1645097143.925	S256	77	1	52	001154
2022-02-17T11:25:33.818Z	1645097133.818	S256	74	53	30	000417
2022-02-17T11:25:32.025Z	1645097132.025	S256	74	53	18	001155
2022-02-17T11:25:31.955Z	1645097131.955	S256	74	53	30	000418
2022-02-17T11:25:31.112Z	1645097131.112	S256	74	53	27	001153
2022-02-17T11:25:28.499Z	1645097128.499	S256	74	53	23	001154
2022-02-17T11:25:13.183Z	1645097113.183	S256	75	0	23	000417
2022-02-17T11:25:11.388Z	1645097111.388	S256	75	0	50	001155
2022-02-17T11:25:11.321Z	1645097111.321	S256	75	0	18	000418
2022-02-17T11:25:10.475Z	1645097110.475	S256	75	0	47	001153
2022-02-17T11:25:09.246Z	1645097109.246	S256	78	166	24	000417
2022-02-17T11:25:07.863Z	1645097107.863	S256	75	0	25	001154
2022-02-17T11:25:07.452Z	1645097107.452	S256	78	166	44	001155
2022-02-17T11:25:07.383Z	1645097107.383	S256	78	166	31	000418
2022-02-17T11:25:06.539Z	1645097106.539	S256	78	166	33	001153
2022-02-17T11:25:03.924Z	1645097103.924	S256	78	166	52	001154
2022-02-17T11:25:03.818Z	1645097103.818	S256	73	1	30	000417
2022-02-17T11:25:02.026Z	1645097102.026	S256	73	1	18	001155
2022-02-17T11:25:01.953Z	1645097101.953	S256	73	1	30	000418
2022-02-17T11:25:01.112Z	1645097101.112	S256	73	1	27	001153
2022-02-17T11:24:58.498Z	1645097098.498	S256	73	1	23	001154
2022-02-17T11:24:38.182Z	1645097078.182	S256	76	80	23	000417
2022-02-17T11:24:36.388Z	1645097076.388	S256	76	80	50	001155
2022-02-17T11:24:36.320Z	1645097076.320	S256	76	80	17	000418
2022-02-17T11:24:35.475Z	1645097075.475	S256	76	80	47	001153
2022-02-17T11:24:33.817Z	1645097073.817	S256	74	52	30	000417
2022-02-17T11:24:32.862Z	1645097072.862	S256	76	80	25	001154
2022-02-17T11:24:32.026Z	1645097072.026	S256	74	52	18	001155
2022-02-17T11:24:31.954Z	1645097071.954	S256	74	52	29	000418
2022-02-17T11:24:31.113Z	1645097071.113	S256	74	52	27	001153
2022-02-17T11:24:29.245Z	1645097069.245	S256	77	1	23	000417
2022-02-17T11:24:28.498Z	1645097068.498	S256	74	52	23	001154
2022-02-17T11:24:27.452Z	1645097067.452	S256	77	1	44	001155
2022-02-17T11:24:27.382Z	1645097067.382	S256	77	1	30	000418
2022-02-17T11:24:26.539Z	1645097066.539	S256	77	1	33	001153
2022-02-17T11:24:23.924Z	1645097063.924	S256	77	1	51	001154
2022-02-17T11:24:03.821Z	1645097043.821	S256	73	1	30	000417
2022-02-17T11:24:01.955Z	1645097041.955	S256	73	1	30	000418
2022-02-17T11:24:01.388Z	1645097041.388	S256	75	0	49	001155
2022-02-17T11:23:49.244Z	1645097029.244	S256	78	165	22	000417
2022-02-17T11:23:47.451Z	1645097027.451	S256	78	165	42	001155
2022-02-17T11:23:47.381Z	1645097027.381	S256	78	165	29	000418
2022-02-17T11:23:46.539Z	1645097026.539	S256	78	165	32	001153
2022-02-17T11:23:43.924Z	1645097023.924	S256	78	165	52	001154
2022-02-17T11:23:33.815Z	1645097013.815	S256	74	51	30	000417
2022-02-17T11:23:32.024Z	1645097012.024	S256	74	51	19	001155
2022-02-17T11:23:31.952Z	1645097011.952	S256	74	51	30	000418
2022-02-17T11:23:31.111Z	1645097011.111	S256	74	51	27	001153
2022-02-17T11:23:28.498Z	1645097008.498	S256	74	51	23	001154
2022-02-17T11:23:28.181Z	1645097008.181	S256	76	79	23	000417
2022-02-17T11:23:26.387Z	1645097006.387	S256	76	79	50	001155
2022-02-17T11:23:26.320Z	1645097006.320	S256	76	79	17	000418
2022-02-17T11:23:25.474Z	1645097005.474	S256	76	79	48	001153
2022-02-17T11:23:22.863Z	1645097002.863	S256	76	79	25	001154
2022-02-17T11:23:09.243Z	1645096989.243	S256	77	1	21	000417
2022-02-17T11:23:07.450Z	1645096987.450	S256	77	1	42	001155
2022-02-17T11:23:07.381Z	1645096987.381	S256	77	1	29	000418
2022-02-17T11:23:06.537Z	1645096986.537	S256	77	1	32	001153
2022-02-17T11:23:03.924Z	1645096983.924	S256	77	1	52	001154
2022-02-17T11:23:03.815Z	1645096983.815	S256	73	1	30	000417
2022-02-17T11:23:02.023Z	1645096982.023	S256	73	1	18	001155
2022-02-17T11:23:01.952Z	1645096981.952	S256	73	1	30	000418
2022-02-17T11:23:01.110Z	1645096981.110	S256	73	1	28	001153
2022-02-17T11:22:58.498Z	1645096978.498	S256	73	1	22	001154
2022-02-17T11:22:53.180Z	1645096973.180	S256	75	0	23	000417
2022-02-17T11:22:51.386Z	1645096971.386	S256	75	0	50	001155
2022-02-17T11:22:51.319Z	1645096971.319	S256	75	0	17	000418
2022-02-17T11:22:50.474Z	1645096970.474	S256	75	0	47	001153
2022-02-17T11:22:47.862Z	1645096967.862	S256	75	0	25	001154
2022-02-17T11:22:33.814Z	1645096953.814	S256	74	50	29	000417
2022-02-17T11:22:32.022Z	1645096952.022	S256	74	50	18	001155
2022-02-17T11:22:31.951Z	1645096951.951	S256	74	50	31	000418
2022-02-17T11:22:31.110Z	1645096951.110	S256	74	50	27	001153
2022-02-17T11:22:29.242Z	1645096949.242	S256	78	164	22	000417
2022-02-17T11:22:28.497Z	1645096948.497	S256	74	50	23	001154
2022-02-17T11:22:27.449Z	1645096947.449	S256	78	164	44	001155
2022-02-17T11:22:27.380Z	1645096947.380	S256	78	164	29	000418
2022-02-17T11:22:26.537Z	1645096946.537	S256	78	164	34	001153
2022-02-17T11:22:23.924Z	1645096943.924	S256	78	164	52	001154
2022-02-17T11:22:18.179Z	1645096938.179	S256	76	78	23	000417
2022-02-17T11:22:16.386Z	1645096936.386	S256	76	78	49	001155
2022-02-17T11:22:16.319Z	1645096936.319	S256	76	78	17	000418
2022-02-17T11:22:15.474Z	1645096935.474	S256	76	78	49	001153
2022-02-17T11:22:12.862Z	1645096932.862	S256	76	78	24	001154
2022-02-17T11:22:03.814Z	1645096923.814	S256	73	1	29	000417
2022-02-17T11:22:02.022Z	1645096922.022	S256	73	1	19	001155
2022-02-17T11:22:01.951Z	1645096921.951	S256	73	1	30	000418
2022-02-17T11:22:01.110Z	1645096921.110	S256	73	1	27	001153
2022-02-17T11:21:58.498Z	1645096918.498	S256	73	1	23	001154
2022-02-17T11:21:49.241Z	1645096909.241	S256	77	1	22	000417
2022-02-17T11:21:47.449Z	1645096907.449	S256	77	1	42	001155
2022-02-17T11:21:47.379Z	1645096907.379	S256	77	1	29	000418
2022-02-17T11:21:46.537Z	1645096906.537	S256	77	1	34	001153
2022-02-17T11:21:43.924Z	1645096903.924	S256	77	1	52	001154
2022-02-17T11:21:43.179Z	1645096903.179	S256	75	0	23	000417
2022-02-17T11:21:41.385Z	1645096901.385	S256	75	0	49	001155
2022-02-17T11:21:41.318Z	1645096901.318	S256	75	0	18	000418
2022-02-17T11:21:40.473Z	1645096900.473	S256	75	0	49	001153
2022-02-17T11:21:37.862Z	1645096897.862	S256	75	0	26	001154
2022-02-17T11:21:33.812Z	1645096893.812	S256	74	49	30	000417
2022-02-17T11:21:32.022Z	1645096892.022	S256	74	49	19	001155
2022-02-17T11:21:31.951Z	1645096891.951	S256	74	49	31	000418
2022-02-17T11:21:31.109Z	1645096891.109	S256	74	49	27	001153
2022-02-17T11:21:28.498Z	1645096888.498	S256	74	49	23	001154
2022-02-17T11:21:07.380Z	1645096867.380	S256	78	163	30	000418
2022-02-17T11:21:03.924Z	1645096863.924	S256	78	163	52	001154
2022-02-17T11:21:03.812Z	1645096863.812	S256	73	1	30	000417
2022-02-17T11:21:02.021Z	1645096862.021	S256	73	1	18	001155
2022-02-17T11:21:01.950Z	1645096861.950	S256	73	1	30	000418
2022-02-17T11:21:01.109Z	1645096861.109	S256	73	1	27	001153
2022-02-17T11:20:58.497Z	1645096858.497	S256	73	1	23	001154
2022-02-17T11:20:33.815Z	1645096833.815	S256	74	48	30	000417
2022-02-17T11:20:31.952Z	1645096831.952	S256	74	48	30	000418
2022-02-17T11:20:31.385Z	1645096831.385	S256	75	0	49	001155
2022-02-17T11:20:29.239Z	1645096829.239	S256	77	1	21	000417
2022-02-17T11:20:27.447Z	1645096827.447	S256	77	1	44	001155
2022-02-17T11:20:27.379Z	1645096827.379	S256	77	1	30	000418
2022-02-17T11:20:26.536Z	1645096826.536	S256	77	1	33	001153
2022-02-17T11:20:23.923Z	1645096823.923	S256	77	1	52	001154
2022-02-17T11:20:03.811Z	1645096803.811	S256	73	1	30	000417
2022-02-17T11:20:02.020Z	1645096802.020	S256	73	1	18	001155
2022-02-17T11:20:01.950Z	1645096801.950	S256	73	1	31	000418
2022-02-17T11:20:01.109Z	1645096801.109	S256	73	1	28	001153
2022-02-17T11:19:58.496Z	1645096798.496	S256	73	1	23	001154
2022-02-17T11:19:58.176Z	1645096798.176	S256	76	76	24	000417
2022-02-17T11:19:56.383Z	1645096796.383	S256	76	76	49	001155
2022-02-17T11:19:56.317Z	1645096796.317	S256	76	76	17	000418
2022-02-17T11:19:55.472Z	1645096795.472	S256	76	76	47	001153
2022-02-17T11:19:52.861Z	1645096792.861	S256	76	76	25	001154
2022-02-17T11:19:49.238Z	1645096789.238	S256	78	162	23	000417
2022-02-17T11:19:47.447Z	1645096787.447	S256	78	162	42	001155
2022-02-17T11:19:47.378Z	1645096787.378	S256	78	162	30	000418
2022-02-17T11:19:46.536Z	1645096786.536	S256	78	162	34	001153
2022-02-17T11:19:43.923Z	1645096783.923	S256	78	162	52	001154
2022-02-17T11:19:33.809Z	1645096773.809	S256	74	47	30	000417
2022-02-17T11:19:32.019Z	1645096772.019	S256	74	47	18	001155
2022-02-17T11:19:31.949Z	1645096771.949	S256	74	47	31	000418
2022-02-17T11:19:31.109Z	1645096771.109	S256	74	47	27	001153
2022-02-17T11:19:28.497Z	1645096768.497	S256	74	47	24	001154
2022-02-17T11:19:23.176Z	1645096763.176	S256	75	0	24	000417
2022-02-17T11:19:21.383Z	1645096761.383	S256	75	0	49	001155
2022-02-17T11:19:21.317Z	1645096761.317	S256	75	0	17	000418
2022-02-17T11:19:20.471Z	1645096760.471	S256	75	0	47	001153
2022-02-17T11:19:17.861Z	1645096757.861	S256	75	0	25	001154
2022-02-17T11:19:09.237Z	1645096749.237	S256	77	1	22	000417
2022-02-17T11:19:07.446Z	1645096747.446	S256	77	1	44	001155
2022-02-17T11:19:07.378Z	1645096747.378	S256	77	1	30	000418
2022-02-17T11:19:06.534Z	1645096746.534	S256	77	1	33	001153
2022-02-17T11:19:03.923Z	1645096743.923	S256	77	1	52	001154
2022-02-17T11:19:03.809Z	1645096743.809	S256	73	1	30	000417
2022-02-17T11:19:02.019Z	1645096742.019	S256	73	1	18	001155
2022-02-17T11:19:01.949Z	1645096741.949	S256	73	1	30	000418
2022-02-17T11:19:01.107Z	1645096741.107	S256	73	1	27	001153
2022-02-17T11:18:58.497Z	1645096738.497	S256	73	1	24	001154
2022-02-17T11:18:48.174Z	1645096728.174	S256	76	75	24	000417
2022-02-17T11:18:46.383Z	1645096726.383	S256	76	75	49	001155
2022-02-17T11:18:46.316Z	1645096726.316	S256	76	75	18	000418
2022-02-17T11:18:45.471Z	1645096725.471	S256	76	75	47	001153
2022-02-17T11:18:42.861Z	1645096722.861	S256	76	75	26	001154
2022-02-17T11:18:33.808Z	1645096713.808	S256	74	46	29	000417
2022-02-17T11:18:32.018Z	1645096712.018	S256	74	46	19	001155
2022-02-17T11:18:31.948Z	1645096711.948	S256	74	46	30	000418
2022-02-17T11:18:31.107Z	1645096711.107	S256	74	46	27	001153
2022-02-17T11:18:29.236Z	1645096709.236	S256	78	161	23	000417
2022-02-17T11:18:28.496Z	1645096708.496	S256	74	46	23	001154
2022-02-17T11:18:27.445Z	1645096707.445	S256	78	161	42	001155
2022-02-17T11:18:27.377Z	1645096707.377	S256	78	161	30	000418
2022-02-17T11:18:26.534Z	1645096706.534	S256	78	161	32	001153
2022-02-17T11:18:23.923Z	1645096703.923	S256	78	161	52	001154
2022-02-17T11:18:13.173Z	1645096693.173	S256	75	0	24	000417
2022-02-17T11:18:11.382Z	1645096691.382	S256	75	0	50	001155
2022-02-17T11:18:11.317Z	1645096691.317	S256	75	0	17	000418
2022-02-17T11:18:10.471Z	1645096690.471	S256	75	0	47	001153
2022-02-17T11:18:07.862Z	1645096687.862	S256	75	0	25	001154
2022-02-17T11:18:03.808Z	1645096683.808	S256	73	1	30	000417
2022-02-17T11:18:02.018Z	1645096682.018	S256	73	1	18	001155
2022-02-17T11:18:01.948Z	1645096681.948	S256	73	1	30	000418
2022-02-17T11:18:01.106Z	1645096681.106	S256	73	1	29	001153
2022-02-17T11:17:58.496Z	1645096678.496	S256	73	1	23	001154
2022-02-17T11:17:49.235Z	1645096669.235	S256	77	1	21	000417
2022-02-17T11:17:47.444Z	1645096667.444	S256	77	1	42	001155
2022-02-17T11:17:47.376Z	1645096667.376	S256	77	1	31	000418
2022-02-17T11:17:46.534Z	1645096666.534	S256	77	1	33	001153
2022-02-17T11:17:43.923Z	1645096663.923	S256	77	1	52	001154
2022-02-17T11:17:38.172Z	1645096658.172	S256	76	74	24	000417
2022-02-17T11:17:36.382Z	1645096656.382	S256	76	74	50	001155
2022-02-17T11:17:36.316Z	1645096656.316	S256	76	74	18	000418
2022-02-17T11:17:35.470Z	1645096655.470	S256	76	74	48	001153
2022-02-17T11:17:33.807Z	1645096653.807	S256	74	45	30	000417
2022-02-17T11:17:32.861Z	1645096652.861	S256	76	74	25	001154
2022-02-17T11:17:32.017Z	1645096652.017	S256	74	45	19	001155
2022-02-17T11:17:31.948Z	1645096651.948	S256	74	45	30	000418
2022-02-17T11:17:31.107Z	1645096651.107	S256	74	45	27	001153
2022-02-17T11:17:28.496Z	1645096648.496	S256	74	45	23	001154
2022-02-17T11:17:09.234Z	1645096629.234	S256	78	160	23	000417
2022-02-17T11:17:07.444Z	1645096627.444	S256	78	160	43	001155
2022-02-17T11:17:07.377Z	1645096627.377	S256	78	160	30	000418
2022-02-17T11:17:06.534Z	1645096626.534	S256	78	160	32	001153
2022-02-17T11:17:03.922Z	1645096623.922	S256	78	160	52	001154
2022-02-17T11:17:03.810Z	1645096623.810	S256	73	1	29	000417
2022-02-17T11:17:01.948Z	1645096621.948	S256	73	1	30	000418
2022-02-17T11:17:01.382Z	1645096621.382	S256	75	0	49	001155
2022-02-17T11:16:56.519Z	1645096616.519	S256	3	158	22	000417
2022-02-17T11:16:54.727Z	1645096614.727	S256	3	158	48	001155
2022-02-17T11:16:54.661Z	1645096614.661	S256	3	158	19	000418
2022-02-17T11:16:53.817Z	1645096613.817	S256	3	158	33	001153
2022-02-17T11:16:51.207Z	1645096611.207	S256	3	158	25	001154
2022-02-17T11:16:33.805Z	1645096593.805	S256	74	44	30	000417
2022-02-17T11:16:32.016Z	1645096592.016	S256	74	44	19	001155
2022-02-17T11:16:31.947Z	1645096591.947	S256	74	44	30	000418
2022-02-17T11:16:31.107Z	1645096591.107	S256	74	44	25	001153
2022-02-17T11:16:28.495Z	1645096588.495	S256	74	44	24	001154
2022-02-17T11:16:27.377Z	1645096587.377	S256	77	1	30	000418
2022-02-17T11:16:23.923Z	1645096583.923	S256	77	1	52	001154
2022-02-17T11:16:03.805Z	1645096563.805	S256	73	1	30	000417
2022-02-17T11:16:02.015Z	1645096562.015	S256	73	1	19	001155
2022-02-17T11:16:01.947Z	1645096561.947	S256	73	1	30	000418
2022-02-17T11:16:01.106Z	1645096561.106	S256	73	1	27	001153
2022-02-17T11:15:58.495Z	1645096558.495	S256	73	1	24	001154
2022-02-17T11:15:49.232Z	1645096549.232	S256	78	159	23	000417
2022-02-17T11:15:47.443Z	1645096547.443	S256	78	159	42	001155
2022-02-17T11:15:47.375Z	1645096547.375	S256	78	159	29	000418
2022-02-17T11:15:46.532Z	1645096546.532	S256	78	159	33	001153
2022-02-17T11:15:43.922Z	1645096543.922	S256	78	159	52	001154
2022-02-17T11:15:33.804Z	1645096533.804	S256	74	43	30	000417
2022-02-17T11:15:32.015Z	1645096532.015	S256	74	43	18	001155
2022-02-17T11:15:31.946Z	1645096531.946	S256	74	43	30	000418
2022-02-17T11:15:31.104Z	1645096531.104	S256	74	43	26	001153
2022-02-17T11:15:28.495Z	1645096528.495	S256	74	43	24	001154
2022-02-17T11:15:18.170Z	1645096518.170	S256	76	72	23	000417
2022-02-17T11:15:16.380Z	1645096516.380	S256	76	72	49	001155
2022-02-17T11:15:16.313Z	1645096516.313	S256	76	72	17	000418
2022-02-17T11:15:15.469Z	1645096515.469	S256	76	72	47	001153
2022-02-17T11:15:12.860Z	1645096512.860	S256	76	72	25	001154
2022-02-17T11:15:09.231Z	1645096509.231	S256	77	1	24	000417
2022-02-17T11:15:07.442Z	1645096507.442	S256	77	1	43	001155
2022-02-17T11:15:07.375Z	1645096507.375	S256	77	1	32	000418
2022-02-17T11:15:06.532Z	1645096506.532	S256	77	1	33	001153
2022-02-17T11:15:03.922Z	1645096503.922	S256	77	1	52	001154
2022-02-17T11:15:03.803Z	1645096503.803	S256	73	1	30	000417
2022-02-17T11:15:02.017Z	1645096502.017	S256	73	1	19	001155
2022-02-17T11:15:01.946Z	1645096501.946	S256	73	1	30	000418
2022-02-17T11:15:01.104Z	1645096501.104	S256	73	1	26	001153
2022-02-17T11:14:58.495Z	1645096498.495	S256	73	1	24	001154
2022-02-17T11:14:43.169Z	1645096483.169	S256	75	0	24	000417
2022-02-17T11:14:41.378Z	1645096481.378	S256	75	0	50	001155
2022-02-17T11:14:41.314Z	1645096481.314	S256	75	0	17	000418
2022-02-17T11:14:40.468Z	1645096480.468	S256	75	0	48	001153
2022-02-17T11:14:37.860Z	1645096477.860	S256	75	0	25	001154
2022-02-17T11:14:33.802Z	1645096473.802	S256	74	42	30	000417
2022-02-17T11:14:32.017Z	1645096472.017	S256	74	42	19	001155
2022-02-17T11:14:31.945Z	1645096471.945	S256	74	42	31	000418
2022-02-17T11:14:31.104Z	1645096471.104	S256	74	42	26	001153
2022-02-17T11:14:29.230Z	1645096469.230	S256	78	158	24	000417
2022-02-17T11:14:28.495Z	1645096468.495	S256	74	42	24	001154
2022-02-17T11:14:27.442Z	1645096467.442	S256	78	158	43	001155
2022-02-17T11:14:27.374Z	1645096467.374	S256	78	158	31	000418
2022-02-17T11:14:26.531Z	1645096466.531	S256	78	158	34	001153
2022-02-17T11:14:23.922Z	1645096463.922	S256	78	158	51	001154
2022-02-17T11:14:08.168Z	1645096448.168	S256	76	71	23	000417
2022-02-17T11:14:06.378Z	1645096446.378	S256	76	71	49	001155
2022-02-17T11:14:06.313Z	1645096446.313	S256	76	71	16	000418
2022-02-17T11:14:05.468Z	1645096445.468	S256	76	71	49	001153
2022-02-17T11:14:03.802Z	1645096443.802	S256	73	1	29	000417
2022-02-17T11:14:02.860Z	1645096442.860	S256	76	71	25	001154
2022-02-17T11:14:02.014Z	1645096442.014	S256	73	1	19	001155
2022-02-17T11:14:01.945Z	1645096441.945	S256	73	1	30	000418
2022-02-17T11:14:01.103Z	1645096441.103	S256	73	1	25	001153
2022-02-17T11:13:58.495Z	1645096438.495	S256	73	1	25	001154
2022-02-17T11:13:49.229Z	1645096429.229	S256	77	1	23	000417
2022-02-17T11:13:47.440Z	1645096427.440	S256	77	1	43	001155
2022-02-17T11:13:47.373Z	1645096427.373	S256	77	1	32	000418
2022-02-17T11:13:46.531Z	1645096426.531	S256	77	1	35	001153
2022-02-17T11:13:43.921Z	1645096423.921	S256	77	1	52	001154
2022-02-17T11:13:33.804Z	1645096413.804	S256	74	41	30	000417
2022-02-17T11:13:31.946Z	1645096411.946	S256	74	41	30	000418
2022-02-17T11:13:31.378Z	1645096411.378	S256	75	0	50	001155
2022-02-17T11:13:30.467Z	1645096410.467	S256	75	0	47	001153
2022-02-17T11:13:09.228Z	1645096389.228	S256	78	157	23	000417
2022-02-17T11:13:07.440Z	1645096387.440	S256	78	157	42	001155
2022-02-17T11:13:07.373Z	1645096387.373	S256	78	157	32	000418
2022-02-17T11:13:06.531Z	1645096386.531	S256	78	157	33	001153
2022-02-17T11:13:03.921Z	1645096383.921	S256	78	157	52	001154
2022-02-17T11:13:03.800Z	1645096383.800	S256	73	1	30	000417
2022-02-17T11:13:02.012Z	1645096382.012	S256	73	1	19	001155
2022-02-17T11:13:01.944Z	1645096381.944	S256	73	1	31	000418
2022-02-17T11:13:01.102Z	1645096381.102	S256	73	1	24	001153
2022-02-17T11:12:58.495Z	1645096378.495	S256	73	1	25	001154
2022-02-17T11:12:58.167Z	1645096378.167	S256	76	70	24	000417
2022-02-17T11:12:56.377Z	1645096376.377	S256	76	70	50	001155
2022-02-17T11:12:56.312Z	1645096376.312	S256	76	70	17	000418
2022-02-17T11:12:55.467Z	1645096375.467	S256	76	70	49	001153
2022-02-17T11:12:52.860Z	1645096372.860	S256	76	70	25	001154
2022-02-17T11:12:33.799Z	1645096353.799	S256	74	40	30	000417
2022-02-17T11:12:32.012Z	1645096352.012	S256	74	40	19	001155
2022-02-17T11:12:31.944Z	1645096351.944	S256	74	40	31	000418
2022-02-17T11:12:31.102Z	1645096351.102	S256	74	40	26	001153
2022-02-17T11:12:29.227Z	1645096349.227	S256	77	1	24	000417
2022-02-17T11:12:28.494Z	1645096348.494	S256	74	40	25	001154
2022-02-17T11:12:27.439Z	1645096347.439	S256	77	1	42	001155
2022-02-17T11:12:27.373Z	1645096347.373	S256	77	1	32	000418
2022-02-17T11:12:26.529Z	1645096346.529	S256	77	1	33	001153
2022-02-17T11:12:23.921Z	1645096343.921	S256	77	1	52	001154
2022-02-17T11:12:23.166Z	1645096343.166	S256	75	0	23	000417
2022-02-17T11:12:21.377Z	1645096341.377	S256	75	0	49	001155
2022-02-17T11:12:21.311Z	1645096341.311	S256	75	0	16	000418
2022-02-17T11:12:20.466Z	1645096340.466	S256	75	0	51	001153
2022-02-17T11:12:17.860Z	1645096337.860	S256	75	0	26	001154
2022-02-17T11:12:03.799Z	1645096323.799	S256	73	1	30	000417
2022-02-17T11:12:02.011Z	1645096322.011	S256	73	1	20	001155
2022-02-17T11:12:01.944Z	1645096321.944	S256	73	1	31	000418
2022-02-17T11:12:01.101Z	1645096321.101	S256	73	1	25	001153
2022-02-17T11:11:58.494Z	1645096318.494	S256	73	1	25	001154
2022-02-17T11:11:48.165Z	1645096308.165	S256	76	69	23	000417
2022-02-17T11:11:47.373Z	1645096307.373	S256	78	156	31	000418
2022-02-17T11:11:46.375Z	1645096306.375	S256	76	69	49	001155
2022-02-17T11:11:46.311Z	1645096306.311	S256	76	69	17	000418
2022-02-17T11:11:45.466Z	1645096305.466	S256	76	69	51	001153
2022-02-17T11:11:42.860Z	1645096302.860	S256	76	69	26	001154
2022-02-17T11:11:33.798Z	1645096293.798	S256	74	39	30	000417
2022-02-17T11:11:32.011Z	1645096292.011	S256	74	39	19	001155
2022-02-17T11:11:31.943Z	1645096291.943	S256	74	39	30	000418
2022-02-17T11:11:31.102Z	1645096291.102	S256	74	39	24	001153
2022-02-17T11:11:28.493Z	1645096288.493	S256	74	39	25	001154
2022-02-17T11:11:13.164Z	1645096273.164	S256	75	0	24	000417
2022-02-17T11:11:11.375Z	1645096271.375	S256	75	0	49	001155
2022-02-17T11:11:11.310Z	1645096271.310	S256	75	0	19	000418
2022-02-17T11:11:10.466Z	1645096270.466	S256	75	0	50	001153
2022-02-17T11:11:09.225Z	1645096269.225	S256	77	1	25	000417
2022-02-17T11:11:07.860Z	1645096267.860	S256	75	0	28	001154
2022-02-17T11:11:07.438Z	1645096267.438	S256	77	1	42	001155
2022-02-17T11:11:07.371Z	1645096267.371	S256	77	1	31	000418
2022-02-17T11:11:06.529Z	1645096266.529	S256	77	1	33	001153
2022-02-17T11:11:03.921Z	1645096263.921	S256	77	1	52	001154
2022-02-17T11:11:03.797Z	1645096263.797	S256	73	1	30	000417
2022-02-17T11:11:02.011Z	1645096262.011	S256	73	1	20	001155
2022-02-17T11:11:01.943Z	1645096261.943	S256	73	1	30	000418
2022-02-17T11:11:01.102Z	1645096261.102	S256	73	1	24	001153
2022-02-17T11:10:58.494Z	1645096258.494	S256	73	1	26	001154
2022-02-17T11:10:38.164Z	1645096238.164	S256	76	68	23	000417
2022-02-17T11:10:36.375Z	1645096236.375	S256	76	68	49	001155
2022-02-17T11:10:36.311Z	1645096236.311	S256	76	68	17	000418
2022-02-17T11:10:35.466Z	1645096235.466	S256	76	68	50	001153
2022-02-17T11:10:33.796Z	1645096233.796	S256	74	38	30	000417
2022-02-17T11:10:32.859Z	1645096232.859	S256	76	68	27	001154
2022-02-17T11:10:32.010Z	1645096232.010	S256	74	38	20	001155
2022-02-17T11:10:31.942Z	1645096231.942	S256	74	38	30	000418
2022-02-17T11:10:31.101Z	1645096231.101	S256	74	38	26	001153
2022-02-17T11:10:29.224Z	1645096229.224	S256	78	155	24	000417
2022-02-17T11:10:28.494Z	1645096228.494	S256	74	38	26	001154
2022-02-17T11:10:27.437Z	1645096227.437	S256	78	155	42	001155
2022-02-17T11:10:27.371Z	1645096227.371	S256	78	155	31	000418
2022-02-17T11:10:26.528Z	1645096226.528	S256	78	155	33	001153
2022-02-17T11:10:23.921Z	1645096223.921	S256	78	155	52	001154
2022-02-17T11:10:03.800Z	1645096203.800	S256	73	1	29	000417
2022-02-17T11:10:01.943Z	1645096201.943	S256	73	1	30	000418
2022-02-17T11:10:01.374Z	1645096201.374	S256	75	0	50	001155
2022-02-17T11:10:00.466Z	1645096200.466	S256	75	0	50	001153
2022-02-17T11:09:57.867Z	1645096197.867	S256	75	0	27	001154
2022-02-17T11:09:49.223Z	1645096189.223	S256	77	1	27	000417
2022-02-17T11:09:47.437Z	1645096187.437	S256	77	1	42	001155
2022-02-17T11:09:47.370Z	1645096187.370	S256	77	1	31	000418
2022-02-17T11:09:46.528Z	1645096186.528	S256	77	1	33	001153
2022-02-17T11:09:43.920Z	1645096183.920	S256	77	1	52	001154
2022-02-17T11:09:33.795Z	1645096173.795	S256	74	37	30	000417
2022-02-17T11:09:32.008Z	1645096172.008	S256	74	37	20	001155
2022-02-17T11:09:31.942Z	1645096171.942	S256	74	37	31	000418
2022-02-17T11:09:31.100Z	1645096171.100	S256	74	37	24	001153
2022-02-17T11:09:28.493Z	1645096168.493	S256	74	37	26	001154
2022-02-17T11:09:28.162Z	1645096168.162	S256	76	67	24	000417
2022-02-17T11:09:26.373Z	1645096166.373	S256	76	67	50	001155
2022-02-17T11:09:26.309Z	1645096166.309	S256	76	67	18	000418
2022-02-17T11:09:25.464Z	1645096165.464	S256	76	67	50	001153
2022-02-17T11:09:22.859Z	1645096162.859	S256	76	67	27	001154
2022-02-17T11:09:09.222Z	1645096149.222	S256	78	154	27	000417
2022-02-17T11:09:07.435Z	1645096147.435	S256	78	154	43	001155
2022-02-17T11:09:07.370Z	1645096147.370	S256	78	154	31	000418
2022-02-17T11:09:06.528Z	1645096146.528	S256	78	154	33	001153
2022-02-17T11:09:03.920Z	1645096143.920	S256	78	154	52	001154
2022-02-17T11:09:03.794Z	1645096143.794	S256	73	1	30	000417
2022-02-17T11:09:02.008Z	1645096142.008	S256	73	1	19	001155
2022-02-17T11:09:01.941Z	1645096141.941	S256	73	1	31	000418
2022-02-17T11:09:01.100Z	1645096141.100	S256	73	1	24	001153
2022-02-17T11:08:58.493Z	1645096138.493	S256	73	1	26	001154
2022-02-17T11:08:53.160Z	1645096133.160	S256	75	0	24	000417
2022-02-17T11:08:51.373Z	1645096131.373	S256	75	0	48	001155
2022-02-17T11:08:51.309Z	1645096131.309	S256	75	0	19	000418
2022-02-17T11:08:50.464Z	1645096130.464	S256	75	0	51	001153
2022-02-17T11:08:47.859Z	1645096127.859	S256	75	0	27	001154
2022-02-17T11:08:33.793Z	1645096113.793	S256	74	36	29	000417
2022-02-17T11:08:32.008Z	1645096112.008	S256	74	36	20	001155
2022-02-17T11:08:31.941Z	1645096111.941	S256	74	36	31	000418
2022-02-17T11:08:31.100Z	1645096111.100	S256	74	36	26	001153
2022-02-17T11:08:29.221Z	1645096109.221	S256	77	1	26	000417
2022-02-17T11:08:28.493Z	1645096108.493	S256	74	36	26	001154
2022-02-17T11:08:27.435Z	1645096107.435	S256	77	1	42	001155
2022-02-17T11:08:27.370Z	1645096107.370	S256	77	1	31	000418
2022-02-17T11:08:26.526Z	1645096106.526	S256	77	1	33	001153
2022-02-17T11:08:23.920Z	1645096103.920	S256	77	1	52	001154
2022-02-17T11:08:18.160Z	1645096098.160	S256	76	66	25	000417
2022-02-17T11:08:16.372Z	1645096096.372	S256	76	66	48	001155
2022-02-17T11:08:16.308Z	1645096096.308	S256	76	66	20	000418
2022-02-17T11:08:15.464Z	1645096095.464	S256	76	66	50	001153
2022-02-17T11:08:12.859Z	1645096092.859	S256	76	66	28	001154
2022-02-17T11:08:03.793Z	1645096083.793	S256	73	1	30	000417
2022-02-17T11:08:02.007Z	1645096082.007	S256	73	1	20	001155
2022-02-17T11:08:01.941Z	1645096081.941	S256	73	1	30	000418
2022-02-17T11:08:01.099Z	1645096081.099	S256	73	1	25	001153
2022-02-17T11:07:58.493Z	1645096078.493	S256	73	1	26	001154
2022-02-17T11:07:49.220Z	1645096069.220	S256	78	153	28	000417
2022-02-17T11:07:47.434Z	1645096067.434	S256	78	153	42	001155
2022-02-17T11:07:47.369Z	1645096067.369	S256	78	153	31	000418
2022-02-17T11:07:46.526Z	1645096066.526	S256	78	153	33	001153
2022-02-17T11:07:43.919Z	1645096063.919	S256	78	153	52	001154
2022-02-17T11:07:43.159Z	1645096063.159	S256	75	0	25	000417
2022-02-17T11:07:41.372Z	1645096061.372	S256	75	0	49	001155
2022-02-17T11:07:41.309Z	1645096061.309	S256	75	0	21	000418
2022-02-17T11:07:40.463Z	1645096060.463	S256	75	0	51	001153
2022-02-17T11:07:37.858Z	1645096057.858	S256	75	0	27	001154
2022-02-17T11:07:33.792Z	1645096053.792	S256	74	35	30	000417
2022-02-17T11:07:32.007Z	1645096052.007	S256	74	35	18	001155
2022-02-17T11:07:31.940Z	1645096051.940	S256	74	35	32	000418
2022-02-17T11:07:31.099Z	1645096051.099	S256	74	35	24	001153
2022-02-17T11:07:28.492Z	1645096048.492	S256	74	35	26	001154
2022-02-17T11:07:07.370Z	1645096027.370	S256	77	1	31	000418
2022-02-17T11:07:03.792Z	1645096023.792	S256	73	1	30	000417
2022-02-17T11:07:02.007Z	1645096022.007	S256	73	1	20	001155
2022-02-17T11:07:01.939Z	1645096021.939	S256	73	1	32	000418
2022-02-17T11:07:01.098Z	1645096021.098	S256	73	1	24	001153
2022-02-17T11:06:58.492Z	1645096018.492	S256	73	1	26	001154
2022-02-17T11:06:56.495Z	1645096016.495	S256	3	157	26	000417
2022-02-17T11:06:54.707Z	1645096014.707	S256	3	157	49	001155
2022-02-17T11:06:54.643Z	1645096014.643	S256	3	157	20	000418
2022-02-17T11:06:53.799Z	1645096013.799	S256	3	157	34	001153
2022-02-17T11:06:51.193Z	1645096011.193	S256	3	157	21	001154
2022-02-17T11:06:31.941Z	1645095991.941	S256	74	34	31	000418
2022-02-17T11:06:31.371Z	1645095991.371	S256	75	0	48	001155
2022-02-17T11:06:30.463Z	1645095990.463	S256	75	0	50	001153
2022-02-17T11:06:29.218Z	1645095989.218	S256	78	152	25	000417
2022-02-17T11:06:27.433Z	1645095987.433	S256	78	152	42	001155
2022-02-17T11:06:27.368Z	1645095987.368	S256	78	152	31	000418
2022-02-17T11:06:26.526Z	1645095986.526	S256	78	152	33	001153
2022-02-17T11:06:23.919Z	1645095983.919	S256	78	152	51	001154
2022-02-17T11:06:03.790Z	1645095963.790	S256	73	1	30	000417
2022-02-17T11:06:02.005Z	1645095962.005	S256	73	1	20	001155
2022-02-17T11:06:01.938Z	1645095961.938	S256	73	1	31	000418
2022-02-17T11:06:01.098Z	1645095961.098	S256	73	1	23	001153
2022-02-17T11:05:58.492Z	1645095958.492	S256	73	1	26	001154
2022-02-17T11:05:58.157Z	1645095958.157	S256	76	64	26	000417
2022-02-17T11:05:56.370Z	1645095956.370	S256	76	64	49	001155
2022-02-17T11:05:56.307Z	1645095956.307	S256	76	64	23	000418
2022-02-17T11:05:55.462Z	1645095955.462	S256	76	64	51	001153
2022-02-17T11:05:52.859Z	1645095952.859	S256	76	64	28	001154
2022-02-17T11:05:49.218Z	1645095949.218	S256	77	1	26	000417
2022-02-17T11:05:47.433Z	1645095947.433	S256	77	1	42	001155
2022-02-17T11:05:47.367Z	1645095947.367	S256	77	1	32	000418
2022-02-17T11:05:46.525Z	1645095946.525	S256	77	1	33	001153
2022-02-17T11:05:43.918Z	1645095943.918	S256	77	1	52	001154
2022-02-17T11:05:33.789Z	1645095933.789	S256	74	33	31	000417
2022-02-17T11:05:32.005Z	1645095932.005	S256	74	33	18	001155
2022-02-17T11:05:31.938Z	1645095931.938	S256	74	33	31	000418
2022-02-17T11:05:31.097Z	1645095931.097	S256	74	33	25	001153
2022-02-17T11:05:28.492Z	1645095928.492	S256	74	33	26	001154
2022-02-17T11:05:23.156Z	1645095923.156	S256	75	0	26	000417
2022-02-17T11:05:21.370Z	1645095921.370	S256	75	0	48	001155
2022-02-17T11:05:21.306Z	1645095921.306	S256	75	0	22	000418
2022-02-17T11:05:20.461Z	1645095920.461	S256	75	0	50	001153
2022-02-17T11:05:17.858Z	1645095917.858	S256	75	0	28	001154
2022-02-17T11:05:09.217Z	1645095909.217	S256	78	151	26	000417
2022-02-17T11:05:07.432Z	1645095907.432	S256	78	151	43	001155
2022-02-17T11:05:07.367Z	1645095907.367	S256	78	151	31	000418
2022-02-17T11:05:06.525Z	1645095906.525	S256	78	151	33	001153
2022-02-17T11:05:03.918Z	1645095903.918	S256	78	151	52	001154
2022-02-17T11:05:03.789Z	1645095903.789	S256	73	1	30	000417
2022-02-17T11:05:02.004Z	1645095902.004	S256	73	1	18	001155
2022-02-17T11:05:01.937Z	1645095901.937	S256	73	1	31	000418
2022-02-17T11:05:01.097Z	1645095901.097	S256	73	1	24	001153
2022-02-17T11:04:58.491Z	1645095898.491	S256	73	1	26	001154
2022-02-17T11:04:48.155Z	1645095888.155	S256	76	63	26	000417
2022-02-17T11:04:46.369Z	1645095886.369	S256	76	63	49	001155
2022-02-17T11:04:46.306Z	1645095886.306	S256	76	63	23	000418
2022-02-17T11:04:45.461Z	1645095885.461	S256	76	63	51	001153
2022-02-17T11:04:42.858Z	1645095882.858	S256	76	63	28	001154
2022-02-17T11:04:33.787Z	1645095873.787	S256	74	32	30	000417
2022-02-17T11:04:32.004Z	1645095872.004	S256	74	32	19	001155
2022-02-17T11:04:31.937Z	1645095871.937	S256	74	32	31	000418
2022-02-17T11:04:31.096Z	1645095871.096	S256	74	32	22	001153
2022-02-17T11:04:29.216Z	1645095869.216	S256	77	1	24	000417
2022-02-17T11:04:28.491Z	1645095868.491	S256	74	32	26	001154
2022-02-17T11:04:27.431Z	1645095867.431	S256	77	1	43	001155
2022-02-17T11:04:27.367Z	1645095867.367	S256	77	1	31	000418
2022-02-17T11:04:26.524Z	1645095866.524	S256	77	1	34	001153
2022-02-17T11:04:23.918Z	1645095863.918	S256	77	1	52	001154
2022-02-17T11:04:13.154Z	1645095853.154	S256	75	0	27	000417
2022-02-17T11:04:11.369Z	1645095851.369	S256	75	0	49	001155
2022-02-17T11:04:11.306Z	1645095851.306	S256	75	0	25	000418
2022-02-17T11:04:10.461Z	1645095850.461	S256	75	0	52	001153
2022-02-17T11:04:07.858Z	1645095847.858	S256	75	0	29	001154
2022-02-17T11:04:03.787Z	1645095843.787	S256	73	1	30	000417
2022-02-17T11:04:02.004Z	1645095842.004	S256	73	1	18	001155
2022-02-17T11:04:01.937Z	1645095841.937	S256	73	1	31	000418
2022-02-17T11:04:01.096Z	1645095841.096	S256	73	1	22	001153
2022-02-17T11:03:58.492Z	1645095838.492	S256	73	1	26	001154
2022-02-17T11:03:49.215Z	1645095829.215	S256	78	150	26	000417
2022-02-17T11:03:47.430Z	1645095827.430	S256	78	150	43	001155
2022-02-17T11:03:47.366Z	1645095827.366	S256	78	150	31	000418
2022-02-17T11:03:46.523Z	1645095826.523	S256	78	150	34	001153
2022-02-17T11:03:43.918Z	1645095823.918	S256	78	150	52	001154
2022-02-17T11:03:38.154Z	1645095818.154	S256	76	62	23	000417
2022-02-17T11:03:36.368Z	1645095816.368	S256	76	62	49	001155
2022-02-17T11:03:36.305Z	1645095816.305	S256	76	62	20	000418
2022-02-17T11:03:35.461Z	1645095815.461	S256	76	62	50	001153
2022-02-17T11:03:33.786Z	1645095813.786	S256	74	31	30	000417
2022-02-17T11:03:32.858Z	1645095812.858	S256	76	62	26	001154
2022-02-17T11:03:32.003Z	1645095812.003	S256	74	31	18	001155
2022-02-17T11:03:31.936Z	1645095811.936	S256	74	31	31	000418
2022-02-17T11:03:31.095Z	1645095811.095	S256	74	31	23	001153
2022-02-17T11:03:28.491Z	1645095808.491	S256	74	31	26	001154
2022-02-17T11:03:09.214Z	1645095789.214	S256	77	1	26	000417
2022-02-17T11:03:07.430Z	1645095787.430	S256	77	1	42	001155
2022-02-17T11:03:07.365Z	1645095787.365	S256	77	1	32	000418
2022-02-17T11:03:06.523Z	1645095786.523	S256	77	1	34	001153
2022-02-17T11:03:03.918Z	1645095783.918	S256	77	1	52	001154
2022-02-17T11:03:03.789Z	1645095783.789	S256	73	1	31	000417
2022-02-17T11:03:01.939Z	1645095781.939	S256	73	1	31	000418
2022-02-17T11:03:01.367Z	1645095781.367	S256	75	0	49	001155
2022-02-17T11:03:00.461Z	1645095780.461	S256	75	0	50	001153
2022-02-17T11:02:33.785Z	1645095753.785	S256	74	30	30	000417
2022-02-17T11:02:32.001Z	1645095752.001	S256	74	30	18	001155
2022-02-17T11:02:31.935Z	1645095751.935	S256	74	30	31	000418
2022-02-17T11:02:31.096Z	1645095751.096	S256	74	30	23	001153
2022-02-17T11:02:28.490Z	1645095748.490	S256	74	30	27	001154
2022-02-17T11:02:27.366Z	1645095747.366	S256	78	149	31	000418
2022-02-17T11:02:03.784Z	1645095723.784	S256	73	1	30	000417
2022-02-17T11:02:02.001Z	1645095722.001	S256	73	1	19	001155
2022-02-17T11:02:01.935Z	1645095721.935	S256	73	1	31	000418
2022-02-17T11:02:01.095Z	1645095721.095	S256	73	1	21	001153
2022-02-17T11:01:58.491Z	1645095718.491	S256	73	1	27	001154
2022-02-17T11:01:53.151Z	1645095713.151	S256	75	0	25	000417
2022-02-17T11:01:51.367Z	1645095711.367	S256	75	0	48	001155
2022-02-17T11:01:51.304Z	1645095711.304	S256	75	0	22	000418
2022-02-17T11:01:50.459Z	1645095710.459	S256	75	0	49	001153
2022-02-17T11:01:49.212Z	1645095709.212	S256	77	1	26	000417
2022-02-17T11:01:47.857Z	1645095707.857	S256	75	0	27	001154
2022-02-17T11:01:47.429Z	1645095707.429	S256	77	1	42	001155
2022-02-17T11:01:47.364Z	1645095707.364	S256	77	1	31	000418
2022-02-17T11:01:46.521Z	1645095706.521	S256	77	1	32	001153
2022-02-17T11:01:43.917Z	1645095703.917	S256	77	1	52	001154
2022-02-17T11:01:33.783Z	1645095693.783	S256	74	29	29	000417
2022-02-17T11:01:32.001Z	1645095692.001	S256	74	29	19	001155
2022-02-17T11:01:31.935Z	1645095691.935	S256	74	29	30	000418
2022-02-17T11:01:31.094Z	1645095691.094	S256	74	29	21	001153
2022-02-17T11:01:28.491Z	1645095688.491	S256	74	29	28	001154
2022-02-17T11:01:18.151Z	1645095678.151	S256	76	60	25	000417
2022-02-17T11:01:16.365Z	1645095676.365	S256	76	60	48	001155
2022-02-17T11:01:16.303Z	1645095676.303	S256	76	60	22	000418
2022-02-17T11:01:15.459Z	1645095675.459	S256	76	60	51	001153
2022-02-17T11:01:12.857Z	1645095672.857	S256	76	60	27	001154
2022-02-17T11:01:09.211Z	1645095669.211	S256	78	148	26	000417
2022-02-17T11:01:07.428Z	1645095667.428	S256	78	148	43	001155
2022-02-17T11:01:07.364Z	1645095667.364	S256	78	148	32	000418
2022-02-17T11:01:06.521Z	1645095666.521	S256	78	148	33	001153
2022-02-17T11:01:03.917Z	1645095663.917	S256	78	148	52	001154
2022-02-17T11:01:03.783Z	1645095663.783	S256	73	1	30	000417
2022-02-17T11:01:02.000Z	1645095662.000	S256	73	1	19	001155
2022-02-17T11:01:01.934Z	1645095661.934	S256	73	1	30	000418
2022-02-17T11:01:01.094Z	1645095661.094	S256	73	1	22	001153
2022-02-17T11:00:58.490Z	1645095658.490	S256	73	1	27	001154
2022-02-17T11:00:43.150Z	1645095643.150	S256	75	0	25	000417
2022-02-17T11:00:41.365Z	1645095641.365	S256	75	0	49	001155
2022-02-17T11:00:41.303Z	1645095641.303	S256	75	0	22	000418
2022-02-17T11:00:40.458Z	1645095640.458	S256	75	0	49	001153
2022-02-17T11:00:37.858Z	1645095637.858	S256	75	0	28	001154
2022-02-17T11:00:33.781Z	1645095633.781	S256	74	28	30	000417
2022-02-17T11:00:32.000Z	1645095632.000	S256	74	28	19	001155
2022-02-17T11:00:31.934Z	1645095631.934	S256	74	28	30	000418
2022-02-17T11:00:31.093Z	1645095631.093	S256	74	28	22	001153
2022-02-17T11:00:29.210Z	1645095629.210	S256	77	1	26	000417
2022-02-17T11:00:28.490Z	1645095628.490	S256	74	28	27	001154
2022-02-17T11:00:27.428Z	1645095627.428	S256	77	1	43	001155
2022-02-17T11:00:27.363Z	1645095627.363	S256	77	1	32	000418
2022-02-17T11:00:26.521Z	1645095626.521	S256	77	1	33	001153
2022-02-17T11:00:23.917Z	1645095623.917	S256	77	1	52	001154
2022-02-17T11:00:08.148Z	1645095608.148	S256	76	59	25	000417
2022-02-17T11:00:06.365Z	1645095606.365	S256	76	59	49	001155
2022-02-17T11:00:06.303Z	1645095606.303	S256	76	59	23	000418
2022-02-17T11:00:05.458Z	1645095605.458	S256	76	59	51	001153
2022-02-17T11:00:03.781Z	1645095603.781	S256	73	1	30	000417
2022-02-17T11:00:02.857Z	1645095602.857	S256	76	59	28	001154
2022-02-17T11:00:01.999Z	1645095601.999	S256	73	1	19	001155
2022-02-17T11:00:01.934Z	1645095601.934	S256	73	1	31	000418
2022-02-17T11:00:01.093Z	1645095601.093	S256	73	1	21	001153
2022-02-17T10:59:58.490Z	1645095598.490	S256	73	1	27	001154
2022-02-17T10:59:49.209Z	1645095589.209	S256	78	147	25	000417
2022-02-17T10:59:47.426Z	1645095587.426	S256	78	147	43	001155
2022-02-17T10:59:47.363Z	1645095587.363	S256	78	147	31	000418
2022-02-17T10:59:46.520Z	1645095586.520	S256	78	147	34	001153
2022-02-17T10:59:43.917Z	1645095583.917	S256	78	147	52	001154
2022-02-17T10:59:31.364Z	1645095571.364	S256	75	0	49	001155
2022-02-17T10:59:30.458Z	1645095570.458	S256	75	0	51	001153
2022-02-17T10:59:09.208Z	1645095549.208	S256	77	1	25	000417
2022-02-17T10:59:07.425Z	1645095547.425	S256	77	1	43	001155
2022-02-17T10:59:07.362Z	1645095547.362	S256	77	1	31	000418
2022-02-17T10:59:06.520Z	1645095546.520	S256	77	1	33	001153
2022-02-17T10:59:03.917Z	1645095543.917	S256	77	1	52	001154
2022-02-17T10:59:03.780Z	1645095543.780	S256	73	1	31	000417
2022-02-17T10:59:01.998Z	1645095541.998	S256	73	1	19	001155
2022-02-17T10:59:01.933Z	1645095541.933	S256	73	1	31	000418
2022-02-17T10:59:01.092Z	1645095541.092	S256	73	1	22	001153
2022-02-17T10:58:58.490Z	1645095538.490	S256	73	1	27	001154
2022-02-17T10:58:58.147Z	1645095538.147	S256	76	58	25	000417
2022-02-17T10:58:56.364Z	1645095536.364	S256	76	58	49	001155
2022-02-17T10:58:56.302Z	1645095536.302	S256	76	58	23	000418
2022-02-17T10:58:55.458Z	1645095535.458	S256	76	58	51	001153
2022-02-17T10:58:52.857Z	1645095532.857	S256	76	58	29	001154
2022-02-17T10:58:33.780Z	1645095513.780	S256	74	26	30	000417
2022-02-17T10:58:31.997Z	1645095511.997	S256	74	26	19	001155
2022-02-17T10:58:31.932Z	1645095511.932	S256	74	26	30	000418
2022-02-17T10:58:31.091Z	1645095511.091	S256	74	26	21	001153
2022-02-17T10:58:29.207Z	1645095509.207	S256	78	146	25	000417
2022-02-17T10:58:28.489Z	1645095508.489	S256	74	26	27	001154
2022-02-17T10:58:27.425Z	1645095507.425	S256	78	146	43	001155
2022-02-17T10:58:27.361Z	1645095507.361	S256	78	146	31	000418
2022-02-17T10:58:26.520Z	1645095506.520	S256	78	146	32	001153
2022-02-17T10:58:23.916Z	1645095503.916	S256	78	146	52	001154
2022-02-17T10:58:23.146Z	1645095503.146	S256	75	0	26	000417
2022-02-17T10:58:21.363Z	1645095501.363	S256	75	0	49	001155
2022-02-17T10:58:21.301Z	1645095501.301	S256	75	0	24	000418
2022-02-17T10:58:20.457Z	1645095500.457	S256	75	0	50	001153
2022-02-17T10:58:17.857Z	1645095497.857	S256	75	0	29	001154
2022-02-17T10:58:03.778Z	1645095483.778	S256	73	1	30	000417
2022-02-17T10:58:01.998Z	1645095481.998	S256	73	1	19	001155
2022-02-17T10:58:01.932Z	1645095481.932	S256	73	1	30	000418
2022-02-17T10:58:01.091Z	1645095481.091	S256	73	1	22	001153
2022-02-17T10:57:58.488Z	1645095478.488	S256	73	1	27	001154
2022-02-17T10:57:33.778Z	1645095453.778	S256	74	25	30	000417
2022-02-17T10:57:31.997Z	1645095451.997	S256	74	25	19	001155
2022-02-17T10:57:31.932Z	1645095451.932	S256	74	25	31	000418
2022-02-17T10:57:31.091Z	1645095451.091	S256	74	25	20	001153
2022-02-17T10:57:28.489Z	1645095448.489	S256	74	25	27	001154
2022-02-17T10:57:13.145Z	1645095433.145	S256	75	0	26	000417
2022-02-17T10:57:11.362Z	1645095431.362	S256	75	0	49	001155
2022-02-17T10:57:11.301Z	1645095431.301	S256	75	0	24	000418
2022-02-17T10:57:10.456Z	1645095430.456	S256	75	0	51	001153
2022-02-17T10:57:09.205Z	1645095429.205	S256	78	145	26	000417
2022-02-17T10:57:07.856Z	1645095427.856	S256	75	0	29	001154
2022-02-17T10:57:07.424Z	1645095427.424	S256	78	145	42	001155
2022-02-17T10:57:07.361Z	1645095427.361	S256	78	145	30	000418
2022-02-17T10:57:06.518Z	1645095426.518	S256	78	145	32	001153
2022-02-17T10:57:03.916Z	1645095423.916	S256	78	145	52	001154
2022-02-17T10:57:03.777Z	1645095423.777	S256	73	1	31	000417
2022-02-17T10:57:01.996Z	1645095421.996	S256	73	1	19	001155
2022-02-17T10:57:01.931Z	1645095421.931	S256	73	1	31	000418
2022-02-17T10:57:01.090Z	1645095421.090	S256	73	1	22	001153
2022-02-17T10:56:58.489Z	1645095418.489	S256	73	1	27	001154
2022-02-17T10:56:56.470Z	1645095416.470	S256	3	156	26	000417
2022-02-17T10:56:54.686Z	1645095414.686	S256	3	156	49	001155
2022-02-17T10:56:54.625Z	1645095414.625	S256	3	156	20	000418
2022-02-17T10:56:53.782Z	1645095413.782	S256	3	156	35	001153
2022-02-17T10:56:51.180Z	1645095411.180	S256	3	156	26	001154
2022-02-17T10:56:38.144Z	1645095398.144	S256	76	56	27	000417
2022-02-17T10:56:36.362Z	1645095396.362	S256	76	56	49	001155
2022-02-17T10:56:36.300Z	1645095396.300	S256	76	56	25	000418
2022-02-17T10:56:35.456Z	1645095395.456	S256	76	56	50	001153
2022-02-17T10:56:33.776Z	1645095393.776	S256	74	24	31	000417
2022-02-17T10:56:32.856Z	1645095392.856	S256	76	56	30	001154
2022-02-17T10:56:31.995Z	1645095391.995	S256	74	24	19	001155
2022-02-17T10:56:31.931Z	1645095391.931	S256	74	24	31	000418
2022-02-17T10:56:31.090Z	1645095391.090	S256	74	24	22	001153
2022-02-17T10:56:29.204Z	1645095389.204	S256	77	1	25	000417
2022-02-17T10:56:28.488Z	1645095388.488	S256	74	24	28	001154
2022-02-17T10:56:27.423Z	1645095387.423	S256	77	1	43	001155
2022-02-17T10:56:27.360Z	1645095387.360	S256	77	1	31	000418
2022-02-17T10:56:26.518Z	1645095386.518	S256	77	1	32	001153
2022-02-17T10:56:23.916Z	1645095383.916	S256	77	1	52	001154
2022-02-17T10:56:01.361Z	1645095361.361	S256	75	0	49	001155
2022-02-17T10:56:00.456Z	1645095360.456	S256	75	0	50	001153
2022-02-17T10:55:49.203Z	1645095349.203	S256	78	144	25	000417
2022-02-17T10:55:47.423Z	1645095347.423	S256	78	144	42	001155
2022-02-17T10:55:47.360Z	1645095347.360	S256	78	144	30	000418
2022-02-17T10:55:46.518Z	1645095346.518	S256	78	144	30	001153
2022-02-17T10:55:43.916Z	1645095343.916	S256	78	144	52	001154
2022-02-17T10:55:33.775Z	1645095333.775	S256	74	23	30	000417
2022-02-17T10:55:31.994Z	1645095331.994	S256	74	23	19	001155
2022-02-17T10:55:31.930Z	1645095331.930	S256	74	23	31	000418
2022-02-17T10:55:31.089Z	1645095331.089	S256	74	23	22	001153
2022-02-17T10:55:28.489Z	1645095328.489	S256	74	23	28	001154
2022-02-17T10:55:28.142Z	1645095328.142	S256	76	55	25	000417
2022-02-17T10:55:26.360Z	1645095326.360	S256	76	55	49	001155
2022-02-17T10:55:26.299Z	1645095326.299	S256	76	55	24	000418
2022-02-17T10:55:25.455Z	1645095325.455	S256	76	55	50	001153
2022-02-17T10:55:22.855Z	1645095322.855	S256	76	55	30	001154
2022-02-17T10:55:09.202Z	1645095309.202	S256	77	1	23	000417
2022-02-17T10:55:07.421Z	1645095307.421	S256	77	1	42	001155
2022-02-17T10:55:07.359Z	1645095307.359	S256	77	1	30	000418
2022-02-17T10:55:06.517Z	1645095306.517	S256	77	1	31	001153
2022-02-17T10:55:03.915Z	1645095303.915	S256	77	1	51	001154
2022-02-17T10:55:03.774Z	1645095303.774	S256	73	1	30	000417
2022-02-17T10:55:01.994Z	1645095301.994	S256	73	1	19	001155
2022-02-17T10:55:01.930Z	1645095301.930	S256	73	1	30	000418
2022-02-17T10:55:01.089Z	1645095301.089	S256	73	1	20	001153
2022-02-17T10:54:58.488Z	1645095298.488	S256	73	1	27	001154
2022-02-17T10:54:53.142Z	1645095293.142	S256	75	0	29	000417
2022-02-17T10:54:51.360Z	1645095291.360	S256	75	0	48	001155
2022-02-17T10:54:51.299Z	1645095291.299	S256	75	0	27	000418
2022-02-17T10:54:50.455Z	1645095290.455	S256	75	0	51	001153
2022-02-17T10:54:47.856Z	1645095287.856	S256	75	0	30	001154
2022-02-17T10:54:33.774Z	1645095273.774	S256	74	22	30	000417
2022-02-17T10:54:31.993Z	1645095271.993	S256	74	22	19	001155
2022-02-17T10:54:31.929Z	1645095271.929	S256	74	22	30	000418
2022-02-17T10:54:31.088Z	1645095271.088	S256	74	22	21	001153
2022-02-17T10:54:29.201Z	1645095269.201	S256	78	143	23	000417
2022-02-17T10:54:28.488Z	1645095268.488	S256	74	22	28	001154
2022-02-17T10:54:27.421Z	1645095267.421	S256	78	143	42	001155
2022-02-17T10:54:27.358Z	1645095267.358	S256	78	143	30	000418
2022-02-17T10:54:26.516Z	1645095266.516	S256	78	143	29	001153
2022-02-17T10:54:23.915Z	1645095263.915	S256	78	143	52	001154
2022-02-17T10:54:18.141Z	1645095258.141	S256	76	54	29	000417
2022-02-17T10:54:16.359Z	1645095256.359	S256	76	54	49	001155
2022-02-17T10:54:16.299Z	1645095256.299	S256	76	54	27	000418
2022-02-17T10:54:15.455Z	1645095255.455	S256	76	54	51	001153
2022-02-17T10:54:12.856Z	1645095252.856	S256	76	54	31	001154
2022-02-17T10:54:03.772Z	1645095243.772	S256	73	1	28	000417
2022-02-17T10:54:01.993Z	1645095241.993	S256	73	1	19	001155
2022-02-17T10:54:01.929Z	1645095241.929	S256	73	1	29	000418
2022-02-17T10:54:01.088Z	1645095241.088	S256	73	1	22	001153
2022-02-17T10:53:58.487Z	1645095238.487	S256	73	1	27	001154
2022-02-17T10:53:49.200Z	1645095229.200	S256	77	1	22	000417
2022-02-17T10:53:47.420Z	1645095227.420	S256	77	1	42	001155
2022-02-17T10:53:47.358Z	1645095227.358	S256	77	1	31	000418
2022-02-17T10:53:46.516Z	1645095226.516	S256	77	1	31	001153
2022-02-17T10:53:43.915Z	1645095223.915	S256	77	1	52	001154
2022-02-17T10:53:43.140Z	1645095223.140	S256	75	0	29	000417
2022-02-17T10:53:41.359Z	1645095221.359	S256	75	0	49	001155
2022-02-17T10:53:41.298Z	1645095221.298	S256	75	0	28	000418
2022-02-17T10:53:40.453Z	1645095220.453	S256	75	0	53	001153
2022-02-17T10:53:37.856Z	1645095217.856	S256	75	0	31	001154
2022-02-17T10:53:33.772Z	1645095213.772	S256	74	21	30	000417
2022-02-17T10:53:31.993Z	1645095211.993	S256	74	21	18	001155
2022-02-17T10:53:31.929Z	1645095211.929	S256	74	21	29	000418
2022-02-17T10:53:31.088Z	1645095211.088	S256	74	21	21	001153
2022-02-17T10:53:28.488Z	1645095208.488	S256	74	21	27	001154
2022-02-17T10:53:08.139Z	1645095188.139	S256	76	53	28	000417
2022-02-17T10:53:06.358Z	1645095186.358	S256	76	53	49	001155
2022-02-17T10:53:06.298Z	1645095186.298	S256	76	53	27	000418
2022-02-17T10:53:05.453Z	1645095185.453	S256	76	53	51	001153
2022-02-17T10:53:03.771Z	1645095183.771	S256	73	1	28	000417
2022-02-17T10:53:02.855Z	1645095182.855	S256	76	53	30	001154
2022-02-17T10:53:01.991Z	1645095181.991	S256	73	1	18	001155
2022-02-17T10:53:01.928Z	1645095181.928	S256	73	1	29	000418
2022-02-17T10:53:01.087Z	1645095181.087	S256	73	1	24	001153
2022-02-17T10:52:58.487Z	1645095178.487	S256	73	1	27	001154
2022-02-17T10:52:33.139Z	1645095153.139	S256	75	0	27	000417
2022-02-17T10:52:31.357Z	1645095151.357	S256	75	0	49	001155
2022-02-17T10:52:31.297Z	1645095151.297	S256	75	0	27	000418
2022-02-17T10:52:30.453Z	1645095150.453	S256	75	0	50	001153
2022-02-17T10:52:29.198Z	1645095149.198	S256	77	1	27	000417
2022-02-17T10:52:27.855Z	1645095147.855	S256	75	0	28	001154
2022-02-17T10:52:27.419Z	1645095147.419	S256	77	1	40	001155
2022-02-17T10:52:27.357Z	1645095147.357	S256	77	1	31	000418
2022-02-17T10:52:26.515Z	1645095146.515	S256	77	1	25	001153
2022-02-17T10:52:23.915Z	1645095143.915	S256	77	1	51	001154
2022-02-17T10:52:03.769Z	1645095123.769	S256	73	1	27	000417
2022-02-17T10:52:01.991Z	1645095121.991	S256	73	1	25	001155
2022-02-17T10:52:01.928Z	1645095121.928	S256	73	1	25	000418
2022-02-17T10:52:01.086Z	1645095121.086	S256	73	1	29	001153
2022-02-17T10:51:58.487Z	1645095118.487	S256	73	1	28	001154
2022-02-17T10:51:58.139Z	1645095118.139	S256	76	52	26	000417
2022-02-17T10:51:56.357Z	1645095116.357	S256	76	52	43	001155
2022-02-17T10:51:56.297Z	1645095116.297	S256	76	52	21	000418
2022-02-17T10:51:55.453Z	1645095115.453	S256	76	52	49	001153
2022-02-17T10:51:52.854Z	1645095112.854	S256	76	52	27	001154
2022-02-17T10:51:49.197Z	1645095109.197	S256	78	141	43	000417
2022-02-17T10:51:47.419Z	1645095107.419	S256	78	141	35	001155
2022-02-17T10:51:47.356Z	1645095107.356	S256	78	141	33	000418
2022-02-17T10:51:46.515Z	1645095106.515	S256	78	141	37	001153
2022-02-17T10:51:43.915Z	1645095103.915	S256	78	141	48	001154
2022-02-17T10:51:33.769Z	1645095093.769	S256	74	19	25	000417
2022-02-17T10:51:31.990Z	1645095091.990	S256	74	19	31	001155
2022-02-17T10:51:31.926Z	1645095091.926	S256	74	19	28	000418
2022-02-17T10:51:31.087Z	1645095091.087	S256	74	19	31	001153
2022-02-17T10:51:28.486Z	1645095088.486	S256	74	19	27	001154
2022-02-17T10:51:23.137Z	1645095083.137	S256	75	0	22	000417
2022-02-17T10:51:21.357Z	1645095081.357	S256	75	0	48	001155
2022-02-17T10:51:21.297Z	1645095081.297	S256	75	0	23	000418
2022-02-17T10:51:20.452Z	1645095080.452	S256	75	0	47	001153
2022-02-17T10:51:17.854Z	1645095077.854	S256	75	0	37	001154
2022-02-17T10:51:09.196Z	1645095069.196	S256	77	1	47	000417
2022-02-17T10:51:07.418Z	1645095067.418	S256	77	1	32	001155
2022-02-17T10:51:07.356Z	1645095067.356	S256	77	1	37	000418
2022-02-17T10:51:06.514Z	1645095066.514	S256	77	1	28	001153
2022-02-17T10:51:03.915Z	1645095063.915	S256	77	1	44	001154
2022-02-17T10:51:03.768Z	1645095063.768	S256	73	1	27	000417
2022-02-17T10:51:01.989Z	1645095061.989	S256	73	1	30	001155
2022-02-17T10:51:01.926Z	1645095061.926	S256	73	1	28	000418
2022-02-17T10:51:01.085Z	1645095061.085	S256	73	1	27	001153
2022-02-17T10:50:58.487Z	1645095058.487	S256	73	1	26	001154
2022-02-17T10:50:48.137Z	1645095048.137	S256	76	51	24	000417
2022-02-17T10:50:46.356Z	1645095046.356	S256	76	51	47	001155
2022-02-17T10:50:46.296Z	1645095046.296	S256	76	51	24	000418
2022-02-17T10:50:45.452Z	1645095045.452	S256	76	51	46	001153
2022-02-17T10:50:42.853Z	1645095042.853	S256	76	51	33	001154
2022-02-17T10:50:33.768Z	1645095033.768	S256	74	18	26	000417
2022-02-17T10:50:31.989Z	1645095031.989	S256	74	18	28	001155
2022-02-17T10:50:31.925Z	1645095031.925	S256	74	18	29	000418
2022-02-17T10:50:31.085Z	1645095031.085	S256	74	18	30	001153
2022-02-17T10:50:29.195Z	1645095029.195	S256	78	140	44	000417
2022-02-17T10:50:28.486Z	1645095028.486	S256	74	18	28	001154
2022-02-17T10:50:27.418Z	1645095027.418	S256	78	140	25	001155
2022-02-17T10:50:27.355Z	1645095027.355	S256	78	140	34	000418
2022-02-17T10:50:26.513Z	1645095026.513	S256	78	140	36	001153
2022-02-17T10:50:23.914Z	1645095023.914	S256	78	140	46	001154
2022-02-17T10:50:13.135Z	1645095013.135	S256	75	0	28	000417
2022-02-17T10:50:11.355Z	1645095011.355	S256	75	0	46	001155
2022-02-17T10:50:11.297Z	1645095011.297	S256	75	0	27	000418
2022-02-17T10:50:10.452Z	1645095010.452	S256	75	0	49	001153
2022-02-17T10:50:07.853Z	1645095007.853	S256	75	0	35	001154
2022-02-17T10:50:03.766Z	1645095003.766	S256	73	1	26	000417
2022-02-17T10:50:01.989Z	1645095001.989	S256	73	1	28	001155
2022-02-17T10:50:01.925Z	1645095001.925	S256	73	1	28	000418
2022-02-17T10:50:01.085Z	1645095001.085	S256	73	1	31	001153
2022-02-17T10:49:58.486Z	1645094998.486	S256	73	1	30	001154
2022-02-17T10:49:49.195Z	1645094989.195	S256	77	1	45	000417
2022-02-17T10:49:47.417Z	1645094987.417	S256	77	1	25	001155
2022-02-17T10:49:47.354Z	1645094987.354	S256	77	1	36	000418
2022-02-17T10:49:46.513Z	1645094986.513	S256	77	1	35	001153
2022-02-17T10:49:43.914Z	1645094983.914	S256	77	1	44	001154
2022-02-17T10:49:38.134Z	1645094978.134	S256	76	50	27	000417
2022-02-17T10:49:36.355Z	1645094976.355	S256	76	50	47	001155
2022-02-17T10:49:36.295Z	1645094976.295	S256	76	50	22	000418
2022-02-17T10:49:35.451Z	1645094975.451	S256	76	50	44	001153
2022-02-17T10:49:33.766Z	1645094973.766	S256	74	17	25	000417
2022-02-17T10:49:32.853Z	1645094972.853	S256	76	50	35	001154
2022-02-17T10:49:31.987Z	1645094971.987	S256	74	17	31	001155
2022-02-17T10:49:31.925Z	1645094971.925	S256	74	17	25	000418
2022-02-17T10:49:31.084Z	1645094971.084	S256	74	17	29	001153
2022-02-17T10:49:28.485Z	1645094968.485	S256	74	17	24	001154
2022-02-17T10:49:09.194Z	1645094949.194	S256	78	139	45	000417
2022-02-17T10:49:07.416Z	1645094947.416	S256	78	139	24	001155
2022-02-17T10:49:07.355Z	1645094947.355	S256	78	139	35	000418
2022-02-17T10:49:06.512Z	1645094946.512	S256	78	139	36	001153
2022-02-17T10:49:03.914Z	1645094943.914	S256	78	139	45	001154
2022-02-17T10:49:00.451Z	1645094940.451	S256	75	0	46	001153
2022-02-17T10:48:57.856Z	1645094937.856	S256	75	0	33	001154
2022-02-17T10:48:33.765Z	1645094913.765	S256	74	16	28	000417
2022-02-17T10:48:31.987Z	1645094911.987	S256	74	16	31	001155
2022-02-17T10:48:31.924Z	1645094911.924	S256	74	16	25	000418
2022-02-17T10:48:31.083Z	1645094911.083	S256	74	16	30	001153
2022-02-17T10:48:28.486Z	1645094908.486	S256	74	16	25	001154
2022-02-17T10:48:27.355Z	1645094907.355	S256	77	1	31	000418
2022-02-17T10:48:26.303Z	1645094906.303	S256	1	240	28	000418
2022-02-17T10:48:03.764Z	1645094883.764	S256	73	1	27	000417
2022-02-17T10:48:01.986Z	1645094881.986	S256	73	1	30	001155
2022-02-17T10:48:01.924Z	1645094881.924	S256	73	1	35	000418
2022-02-17T10:48:01.083Z	1645094881.083	S256	73	1	29	001153
2022-02-17T10:47:58.486Z	1645094878.486	S256	73	1	27	001154
2022-02-17T10:47:49.193Z	1645094869.193	S256	78	138	35	000417
2022-02-17T10:47:47.413Z	1645094867.413	S256	78	138	36	001155
2022-02-17T10:47:47.354Z	1645094867.354	S256	78	138	31	000418
2022-02-17T10:47:46.512Z	1645094866.512	S256	78	138	33	001153
2022-02-17T10:47:43.914Z	1645094863.914	S256	78	138	50	001154
2022-02-17T10:47:33.763Z	1645094853.763	S256	74	15	24	000417
2022-02-17T10:47:31.924Z	1645094851.924	S256	74	15	33	000418
2022-02-17T10:47:18.132Z	1645094838.132	S256	76	48	22	000417
2022-02-17T10:47:16.353Z	1645094836.353	S256	76	48	35	001155
2022-02-17T10:47:16.294Z	1645094836.294	S256	76	48	19	000418
2022-02-17T10:47:15.450Z	1645094835.450	S256	76	48	51	001153
2022-02-17T10:47:12.854Z	1645094832.854	S256	76	48	27	001154
2022-02-17T10:47:09.191Z	1645094829.191	S256	77	1	36	000417
2022-02-17T10:47:07.414Z	1645094827.414	S256	77	1	39	001155
2022-02-17T10:47:07.353Z	1645094827.353	S256	77	1	27	000418
2022-02-17T10:47:06.511Z	1645094826.511	S256	77	1	37	001153
2022-02-17T10:47:03.913Z	1645094823.913	S256	77	1	52	001154
2022-02-17T10:47:03.762Z	1645094823.762	S256	73	1	21	000417
2022-02-17T10:47:01.985Z	1645094821.985	S256	73	1	32	001155
2022-02-17T10:47:01.923Z	1645094821.923	S256	73	1	21	000418
2022-02-17T10:47:01.082Z	1645094821.082	S256	73	1	33	001153
2022-02-17T10:46:58.486Z	1645094818.486	S256	73	1	28	001154
2022-02-17T10:46:56.445Z	1645094816.445	S256	3	155	30	000417
2022-02-17T10:46:54.666Z	1645094814.666	S256	3	155	55	001155
2022-02-17T10:46:54.608Z	1645094814.608	S256	3	155	26	000418
2022-02-17T10:46:53.764Z	1645094813.764	S256	3	155	45	001153
2022-02-17T10:46:51.166Z	1645094811.166	S256	3	155	36	001154
2022-02-17T10:46:43.131Z	1645094803.131	S256	75	0	26	000417
2022-02-17T10:46:41.352Z	1645094801.352	S256	75	0	35	001155
2022-02-17T10:46:41.293Z	1645094801.293	S256	75	0	21	000418
2022-02-17T10:46:40.449Z	1645094800.449	S256	75	0	50	001153
2022-02-17T10:46:37.853Z	1645094797.853	S256	75	0	24	001154
2022-02-17T10:46:33.762Z	1645094793.762	S256	74	14	20	000417
2022-02-17T10:46:31.985Z	1645094791.985	S256	74	14	31	001155
2022-02-17T10:46:31.922Z	1645094791.922	S256	74	14	21	000418
2022-02-17T10:46:31.081Z	1645094791.081	S256	74	14	34	001153
2022-02-17T10:46:29.190Z	1645094789.190	S256	78	137	36	000417
2022-02-17T10:46:28.486Z	1645094788.486	S256	74	14	28	001154
2022-02-17T10:46:27.412Z	1645094787.412	S256	78	137	42	001155
2022-02-17T10:46:27.353Z	1645094787.353	S256	78	137	26	000418
2022-02-17T10:46:26.510Z	1645094786.510	S256	78	137	38	001153
2022-02-17T10:46:23.913Z	1645094783.913	S256	78	137	52	001154
2022-02-17T10:46:08.132Z	1645094768.132	S256	76	47	24	000417
2022-02-17T10:46:06.353Z	1645094766.353	S256	76	47	26	001155
2022-02-17T10:46:06.293Z	1645094766.293	S256	76	47	22	000418
2022-02-17T10:46:05.448Z	1645094765.448	S256	76	47	42	001153
2022-02-17T10:46:03.760Z	1645094763.760	S256	73	1	28	000417
2022-02-17T10:46:02.853Z	1645094762.853	S256	76	47	27	001154
2022-02-17T10:46:01.983Z	1645094761.983	S256	73	1	35	001155
2022-02-17T10:46:01.922Z	1645094761.922	S256	73	1	33	000418
2022-02-17T10:46:01.081Z	1645094761.081	S256	73	1	30	001153
2022-02-17T10:45:58.485Z	1645094758.485	S256	73	1	29	001154
2022-02-17T10:45:49.190Z	1645094749.190	S256	77	1	23	000417
2022-02-17T10:45:47.412Z	1645094747.412	S256	77	1	45	001155
2022-02-17T10:45:47.351Z	1645094747.351	S256	77	1	27	000418
2022-02-17T10:45:46.510Z	1645094746.510	S256	77	1	35	001153
2022-02-17T10:45:43.913Z	1645094743.913	S256	77	1	49	001154
2022-02-17T10:45:09.189Z	1645094709.189	S256	78	136	34	000417
2022-02-17T10:45:07.411Z	1645094707.411	S256	78	136	36	001155
2022-02-17T10:45:07.352Z	1645094707.352	S256	78	136	32	000418
2022-02-17T10:45:06.510Z	1645094706.510	S256	78	136	45	001153
2022-02-17T10:45:03.913Z	1645094703.913	S256	78	136	46	001154
2022-02-17T10:45:03.759Z	1645094703.759	S256	73	1	26	000417
2022-02-17T10:45:01.983Z	1645094701.983	S256	73	1	31	001155
2022-02-17T10:45:01.921Z	1645094701.921	S256	73	1	32	000418
2022-02-17T10:45:01.080Z	1645094701.080	S256	73	1	35	001153
2022-02-17T10:44:58.485Z	1645094698.485	S256	73	1	27	001154
2022-02-17T10:44:58.128Z	1645094698.128	S256	76	46	27	000417
2022-02-17T10:44:56.351Z	1645094696.351	S256	76	46	22	001155
2022-02-17T10:44:56.294Z	1645094696.294	S256	76	46	26	000418
2022-02-17T10:44:55.448Z	1645094695.448	S256	76	46	52	001153
2022-02-17T10:44:52.853Z	1645094692.853	S256	76	46	21	001154
2022-02-17T10:44:33.760Z	1645094673.760	S256	74	12	24	000417
2022-02-17T10:44:31.982Z	1645094671.982	S256	74	12	30	001155
2022-02-17T10:44:31.921Z	1645094671.921	S256	74	12	26	000418
2022-02-17T10:44:31.080Z	1645094671.080	S256	74	12	24	001153
2022-02-17T10:44:29.188Z	1645094669.188	S256	77	1	36	000417
2022-02-17T10:44:28.484Z	1645094668.484	S256	74	12	33	001154
2022-02-17T10:44:27.411Z	1645094667.411	S256	77	1	41	001155
2022-02-17T10:44:27.351Z	1645094667.351	S256	77	1	28	000418
2022-02-17T10:44:26.508Z	1645094666.508	S256	77	1	43	001153
2022-02-17T10:44:23.913Z	1645094663.913	S256	77	1	42	001154
2022-02-17T10:44:23.130Z	1645094663.130	S256	75	0	19	000417
2022-02-17T10:44:21.351Z	1645094661.351	S256	75	0	33	001155
2022-02-17T10:44:21.292Z	1645094661.292	S256	75	0	27	000418
2022-02-17T10:44:20.448Z	1645094660.448	S256	75	0	45	001153
2022-02-17T10:44:17.853Z	1645094657.853	S256	75	0	23	001154
2022-02-17T10:44:03.759Z	1645094643.759	S256	73	1	24	000417
2022-02-17T10:44:01.982Z	1645094641.982	S256	73	1	30	001155
2022-02-17T10:44:01.921Z	1645094641.921	S256	73	1	26	000418
2022-02-17T10:44:01.079Z	1645094641.079	S256	73	1	26	001153
2022-02-17T10:43:58.484Z	1645094638.484	S256	73	1	33	001154
2022-02-17T10:43:49.187Z	1645094629.187	S256	78	135	35	000417
2022-02-17T10:43:43.913Z	1645094623.913	S256	78	135	42	001154
2022-02-17T10:43:33.758Z	1645094613.758	S256	74	11	24	000417
2022-02-17T10:43:31.982Z	1645094611.982	S256	74	11	30	001155
2022-02-17T10:43:31.920Z	1645094611.920	S256	74	11	26	000418
2022-02-17T10:43:31.079Z	1645094611.079	S256	74	11	23	001153
2022-02-17T10:43:28.483Z	1645094608.483	S256	74	11	33	001154
2022-02-17T10:43:13.127Z	1645094593.127	S256	75	0	20	000417
2022-02-17T10:43:11.349Z	1645094591.349	S256	75	0	32	001155
2022-02-17T10:43:11.291Z	1645094591.291	S256	75	0	27	000418
2022-02-17T10:43:10.447Z	1645094590.447	S256	75	0	43	001153
2022-02-17T10:43:09.186Z	1645094589.186	S256	77	1	35	000417
2022-02-17T10:43:07.853Z	1645094587.853	S256	75	0	24	001154
2022-02-17T10:43:07.409Z	1645094587.409	S256	77	1	40	001155
2022-02-17T10:43:07.350Z	1645094587.350	S256	77	1	29	000418
2022-02-17T10:43:06.508Z	1645094586.508	S256	77	1	44	001153
2022-02-17T10:43:03.913Z	1645094583.913	S256	77	1	42	001154
2022-02-17T10:43:03.758Z	1645094583.758	S256	73	1	22	000417
2022-02-17T10:43:01.981Z	1645094581.981	S256	73	1	31	001155
2022-02-17T10:43:01.920Z	1645094581.920	S256	73	1	26	000418
2022-02-17T10:43:01.079Z	1645094581.079	S256	73	1	28	001153
2022-02-17T10:42:58.483Z	1645094578.483	S256	73	1	31	001154
2022-02-17T10:42:38.128Z	1645094558.128	S256	76	44	21	000417
2022-02-17T10:42:36.349Z	1645094556.349	S256	76	44	32	001155
2022-02-17T10:42:36.291Z	1645094556.291	S256	76	44	27	000418
2022-02-17T10:42:35.447Z	1645094555.447	S256	76	44	44	001153
2022-02-17T10:42:33.757Z	1645094553.757	S256	74	10	21	000417
2022-02-17T10:42:32.853Z	1645094552.853	S256	76	44	25	001154
2022-02-17T10:42:31.980Z	1645094551.980	S256	74	10	31	001155
2022-02-17T10:42:31.919Z	1645094551.919	S256	74	10	27	000418
2022-02-17T10:42:31.078Z	1645094551.078	S256	74	10	27	001153
2022-02-17T10:42:29.185Z	1645094549.185	S256	78	134	35	000417
2022-02-17T10:42:28.484Z	1645094548.484	S256	74	10	30	001154
2022-02-17T10:42:27.408Z	1645094547.408	S256	78	134	39	001155
2022-02-17T10:42:27.349Z	1645094547.349	S256	78	134	29	000418
2022-02-17T10:42:26.507Z	1645094546.507	S256	78	134	43	001153
2022-02-17T10:42:23.911Z	1645094543.911	S256	78	134	42	001154
2022-02-17T10:42:01.921Z	1645094521.921	S256	73	1	30	000418
2022-02-17T10:42:01.348Z	1645094521.348	S256	75	0	48	001155
2022-02-17T10:41:49.183Z	1645094509.183	S256	77	1	40	000417
2022-02-17T10:41:47.409Z	1645094507.409	S256	77	1	25	001155
2022-02-17T10:41:47.348Z	1645094507.348	S256	77	1	18	000418
2022-02-17T10:41:46.507Z	1645094506.507	S256	77	1	34	001153
2022-02-17T10:41:43.911Z	1645094503.911	S256	77	1	49	001154
2022-02-17T10:41:33.754Z	1645094493.754	S256	74	9	32	000417
2022-02-17T10:41:31.979Z	1645094491.979	S256	74	9	18	001155
2022-02-17T10:41:31.919Z	1645094491.919	S256	74	9	29	000418
2022-02-17T10:41:31.079Z	1645094491.079	S256	74	9	31	001153
2022-02-17T10:41:28.483Z	1645094488.483	S256	74	9	30	001154
2022-02-17T10:41:28.123Z	1645094488.123	S256	76	43	27	000417
2022-02-17T10:41:26.347Z	1645094486.347	S256	76	43	48	001155
2022-02-17T10:41:26.291Z	1645094486.291	S256	76	43	25	000418
2022-02-17T10:41:25.445Z	1645094485.445	S256	76	43	51	001153
2022-02-17T10:41:22.851Z	1645094482.851	S256	76	43	35	001154
2022-02-17T10:41:09.182Z	1645094469.182	S256	78	133	37	000417
2022-02-17T10:41:07.407Z	1645094467.407	S256	78	133	35	001155
2022-02-17T10:41:07.349Z	1645094467.349	S256	78	133	26	000418
2022-02-17T10:41:06.507Z	1645094466.507	S256	78	133	36	001153
2022-02-17T10:41:03.911Z	1645094463.911	S256	78	133	46	001154
2022-02-17T10:41:03.753Z	1645094463.753	S256	73	1	29	000417
2022-02-17T10:41:01.979Z	1645094461.979	S256	73	1	28	001155
2022-02-17T10:41:01.918Z	1645094461.918	S256	73	1	31	000418
2022-02-17T10:40:58.483Z	1645094458.483	S256	73	1	26	001154
2022-02-17T10:40:53.122Z	1645094453.122	S256	75	0	29	000417
2022-02-17T10:40:51.347Z	1645094451.347	S256	75	0	49	001155
2022-02-17T10:40:51.289Z	1645094451.289	S256	75	0	26	000418
2022-02-17T10:40:50.445Z	1645094450.445	S256	75	0	55	001153
2022-02-17T10:40:47.852Z	1645094447.852	S256	75	0	43	001154
2022-02-17T10:40:33.753Z	1645094433.753	S256	74	8	28	000417
2022-02-17T10:40:31.978Z	1645094431.978	S256	74	8	30	001155
2022-02-17T10:40:31.918Z	1645094431.918	S256	74	8	31	000418
2022-02-17T10:40:31.078Z	1645094431.078	S256	74	8	27	001153
[truncated: 2,733 more rows]
